# Supplementary material for: Limited impact of vector control on the population genetic structure of Glossina fuscipes fuscipes from the sleeping sickness focus of Maro, Chad
Source: Parasite. 2024 Mar 6;31:13. doi: 10.1051/parasite/2024013 (PMC10918643; doi:10.1051/parasite/2024013)
Supplement: Supplementary file 1 — Supplementary File S1: Raw data. [file parasite-31-13-s1.zip]

Archive with 1 entries (1 files):
- parasite230149-1-olm.xlsx
