# Supplementary material for: Limited impact of vector control on the population genetic structure of Glossina fuscipes fuscipes from the sleeping sickness focus of Maro, Chad
Source: Parasite. 2024 Mar 6;31:13. doi: 10.1051/parasite/2024013 (PMC10918643; doi:10.1051/parasite/2024013)
Supplement: Supplementary file 1 — Supplementary File S1: Raw data. [file parasite-31-13-s1.zip › parasite230149-1-olm.xlsx]

## Sheet: Data
Year	Month	Cohort	T	Focus	Site	SubSite	Trap	N_Trap	Sex	Long	Lat	AvLongSubsites	AvLatSubsites	E_UTM-Traps	N_UTM-Traps	E_UTM-SubSites	N_UTM-Subsites	Ind	Focus-T	SubsiteCohortT	ZoneCohortT	TrapFocusT	GFF3	GFF3	GFF4	GFF4	GFF8	GFF8	GFF12	GFF12	GFF16	GFF16	GFF18	GFF18	GFF21	GFF21	GFF23	GFF23	GFF27	GFF27
2013	11	1	T0	Mandoul	Daye	Daye	B018	1	F	17.2064	8.18353	17.2064	8.18353	743091	905253	743091	905253	Ind1	Mandoul-T0	Daye-Cohort1-T0	Mandoul-Cohort1-T0	B018-Mandoul-T0	196	206	152	152	158	180	131	149	156	158	-999	-999	189	193	265	273	187	187
2013	11	1	T0	Mandoul	Kouserie	Kouserie	D002	1	F	17.1558	8.14877	17.1558	8.14877	737535	901378	737535	901378	Ind2	Mandoul-T0	Kouserie-Cohort1-T0	Mandoul-Cohort1-T0	D002-Mandoul-T0	200	200	152	152	160	180	131	131	156	158	228	228	179	189	259	273	187	213
2013	11	1	T0	Mandoul	Betoyo	Betoyo	D008	1	F	17.1674	8.12459	17.1674	8.12459	738830	898710	738830	898710	Ind3	Mandoul-T0	Betoyo-Cohort1-T0	Mandoul-Cohort1-T0	D008-Mandoul-T0	196	198	154	158	156	184	149	149	156	156	222	228	187	187	265	265	169	215
2013	11	1	T0	Mandoul	Betoyo	Betoyo	D008	2	F	17.1674	8.12459	17.1674	8.12459	738830	898710	738830	898710	Ind4	Mandoul-T0	Betoyo-Cohort1-T0	Mandoul-Cohort1-T0	D008-Mandoul-T0	196	198	144	158	178	184	149	149	156	158	222	222	183	189	265	265	187	197
2013	11	1	T0	Mandoul	Betoyo	Betoyo	D008	3	F	17.1674	8.12459	17.1674	8.12459	738830	898710	738830	898710	Ind5	Mandoul-T0	Betoyo-Cohort1-T0	Mandoul-Cohort1-T0	D008-Mandoul-T0	198	198	138	152	178	184	151	151	158	164	222	222	165	193	265	265	187	205
2013	11	1	T0	Mandoul	Dankouh	DankouhB32	B032	1	F	17.1481	8.11634	17.1481	8.11634	736700	897786	736700	897786	Ind6	Mandoul-T0	DankouhB32-Cohort1-T0	Mandoul-Cohort1-T0	B032-Mandoul-T0	198	200	152	152	158	178	151	151	0	0	228	228	181	189	271	273	0	0
2013	11	1	T0	Mandoul	Dankouh	DankouhB32	B032	2	F	17.1481	8.11634	17.1481	8.11634	736700	897786	736700	897786	Ind7	Mandoul-T0	DankouhB32-Cohort1-T0	Mandoul-Cohort1-T0	B032-Mandoul-T0	198	202	144	152	156	178	133	149	156	156	222	222	193	193	265	265	187	187
2013	11	1	T0	Mandoul	Dankouh	DankouhB32	B032	3	M	17.1481	8.11634	17.1481	8.11634	736700	897786	736700	897786	Ind8	Mandoul-T0	DankouhB32-Cohort1-T0	Mandoul-Cohort1-T0	B032-Mandoul-T0	202	206	150	150	178	178	149	149	158	158	222	222	187	189	265	269	169	169
2013	11	1	T0	Mandoul	Dankouh	DankouhB32	B032	4	F	17.1481	8.11634	17.1481	8.11634	736700	897786	736700	897786	Ind9	Mandoul-T0	DankouhB32-Cohort1-T0	Mandoul-Cohort1-T0	B032-Mandoul-T0	198	202	138	146	180	188	149	151	158	164	222	222	179	181	265	273	169	169
2013	11	1	T0	Mandoul	Dankouh	DankouhB32	B032	5	F	17.1481	8.11634	17.1481	8.11634	736700	897786	736700	897786	Ind10	Mandoul-T0	DankouhB32-Cohort1-T0	Mandoul-Cohort1-T0	B032-Mandoul-T0	200	200	144	152	156	160	149	149	158	164	222	228	165	189	259	265	187	187
2013	11	1	T0	Mandoul	Dankouh	DankouhB32	B032	6	F	17.1481	8.11634	17.1481	8.11634	736700	897786	736700	897786	Ind11	Mandoul-T0	DankouhB32-Cohort1-T0	Mandoul-Cohort1-T0	B032-Mandoul-T0	198	198	144	152	156	160	131	153	156	162	222	222	189	193	0	0	213	213
2013	11	1	T0	Mandoul	Dankouh	DankouhB32	B032	7	F	17.1481	8.11634	17.1481	8.11634	736700	897786	736700	897786	Ind12	Mandoul-T0	DankouhB32-Cohort1-T0	Mandoul-Cohort1-T0	B032-Mandoul-T0	200	200	146	152	158	178	0	0	156	160	0	0	0	0	0	0	187	213
2013	11	1	T0	Mandoul	Dankouh	DankouhB30-31	B030	1	F	17.1234	8.10646	17.1235	8.10653	733983	896679	734906	897059	Ind13	Mandoul-T0	DankouhB30-31-Cohort1-T0	Mandoul-Cohort1-T0	B030-Mandoul-T0	200	200	152	152	178	188	149	153	156	158	222	228	179	179	265	265	197	197
2013	11	1	T0	Mandoul	Dankouh	DankouhB30-31	B030	2	F	17.1234	8.10646	17.1235	8.10653	733983	896679	734906	897059	Ind14	Mandoul-T0	DankouhB30-31-Cohort1-T0	Mandoul-Cohort1-T0	B030-Mandoul-T0	200	200	152	152	156	178	131	149	158	158	222	222	179	189	261	265	187	197
2013	11	1	T0	Mandoul	Dankouh	DankouhB30-31	B030	3	F	17.1234	8.10646	17.1235	8.10653	733983	896679	734906	897059	Ind15	Mandoul-T0	DankouhB30-31-Cohort1-T0	Mandoul-Cohort1-T0	B030-Mandoul-T0	198	200	144	152	160	182	149	149	142	162	222	228	179	189	261	265	213	213
2013	11	1	T0	Mandoul	Dankouh	DankouhB30-31	B030	4	M	17.1234	8.10646	17.1235	8.10653	733983	896679	734906	897059	Ind16	Mandoul-T0	DankouhB30-31-Cohort1-T0	Mandoul-Cohort1-T0	B030-Mandoul-T0	198	200	-999	-999	160	178	133	149	158	158	222	222	179	189	273	273	187	187
2013	11	1	T0	Mandoul	Dankouh	DankouhB30-31	B030	5	M	17.1234	8.10646	17.1235	8.10653	733983	896679	734906	897059	Ind17	Mandoul-T0	DankouhB30-31-Cohort1-T0	Mandoul-Cohort1-T0	B030-Mandoul-T0	198	202	144	152	180	180	131	131	162	162	228	228	179	183	273	273	187	195
2013	11	1	T0	Mandoul	Dankouh	DankouhB30-31	B030	6	F	17.1234	8.10646	17.1235	8.10653	733983	896679	734906	897059	Ind18	Mandoul-T0	DankouhB30-31-Cohort1-T0	Mandoul-Cohort1-T0	B030-Mandoul-T0	196	198	138	144	178	178	133	149	156	158	222	228	179	181	273	273	187	187
2013	11	1	T0	Mandoul	Dankouh	DankouhB30-31	B030	7	M	17.1234	8.10646	17.1235	8.10653	733983	896679	734906	897059	Ind19	Mandoul-T0	DankouhB30-31-Cohort1-T0	Mandoul-Cohort1-T0	B030-Mandoul-T0	200	202	144	152	178	182	131	149	164	164	222	228	181	189	265	273	189	215
2013	11	1	T0	Mandoul	Dankouh	DankouhB30-31	B030	8	F	17.1234	8.10646	17.1235	8.10653	733983	896679	734906	897059	Ind20	Mandoul-T0	DankouhB30-31-Cohort1-T0	Mandoul-Cohort1-T0	B030-Mandoul-T0	198	200	138	144	158	160	131	149	158	164	222	228	179	179	265	265	169	181
2013	11	1	T0	Mandoul	Dankouh	DankouhB30-31	B030	9	F	17.1234	8.10646	17.1235	8.10653	733983	896679	734906	897059	Ind21	Mandoul-T0	DankouhB30-31-Cohort1-T0	Mandoul-Cohort1-T0	B030-Mandoul-T0	200	200	152	152	160	182	131	149	156	162	228	228	189	189	265	265	197	197
2013	11	1	T0	Mandoul	Dankouh	DankouhB30-31	B030	10	M	17.1234	8.10646	17.1235	8.10653	733983	896679	734906	897059	Ind22	Mandoul-T0	DankouhB30-31-Cohort1-T0	Mandoul-Cohort1-T0	B030-Mandoul-T0	196	200	146	152	156	158	149	151	158	158	222	228	187	187	273	273	213	213
2013	11	1	T0	Mandoul	Dankouh	DankouhB30-31	B030	11	F	17.1234	8.10646	17.1235	8.10653	733983	896679	734906	897059	Ind23	Mandoul-T0	DankouhB30-31-Cohort1-T0	Mandoul-Cohort1-T0	B030-Mandoul-T0	196	200	144	150	178	184	133	151	162	164	222	222	181	183	265	265	215	215
2013	11	1	T0	Mandoul	Dankouh	DankouhB30-31	B030	12	M	17.1234	8.10646	17.1235	8.10653	733983	896679	734906	897059	Ind24	Mandoul-T0	DankouhB30-31-Cohort1-T0	Mandoul-Cohort1-T0	B030-Mandoul-T0	200	202	146	152	160	180	149	149	158	158	222	228	179	181	259	273	169	187
2013	11	1	T0	Mandoul	Dankouh	DankouhB30-31	B030	13	F	17.1234	8.10646	17.1235	8.10653	733983	896679	734906	897059	Ind25	Mandoul-T0	DankouhB30-31-Cohort1-T0	Mandoul-Cohort1-T0	B030-Mandoul-T0	200	202	138	144	178	182	149	151	158	164	222	222	189	189	265	265	187	213
2013	11	1	T0	Mandoul	Dankouh	DankouhB30-31	B030	14	F	17.1234	8.10646	17.1235	8.10653	733983	896679	734906	897059	Ind26	Mandoul-T0	DankouhB30-31-Cohort1-T0	Mandoul-Cohort1-T0	B030-Mandoul-T0	196	198	150	152	178	184	133	133	158	158	222	222	181	193	265	273	187	213
2013	11	1	T0	Mandoul	Dankouh	DankouhB30-31	B030	15	M	17.1234	8.10646	17.1235	8.10653	733983	896679	734906	897059	Ind27	Mandoul-T0	DankouhB30-31-Cohort1-T0	Mandoul-Cohort1-T0	B030-Mandoul-T0	198	198	138	146	178	184	131	131	164	164	222	228	181	193	265	265	213	213
2013	11	1	T0	Mandoul	Dankouh	DankouhB30-31	B030	16	M	17.1234	8.10646	17.1235	8.10653	733983	896679	734906	897059	Ind28	Mandoul-T0	DankouhB30-31-Cohort1-T0	Mandoul-Cohort1-T0	B030-Mandoul-T0	202	202	144	146	160	182	131	153	162	162	222	222	189	189	259	265	169	215
2013	11	1	T0	Mandoul	Dankouh	DankouhB30-31	B030	17	M	17.1234	8.10646	17.1235	8.10653	733983	896679	734906	897059	Ind29	Mandoul-T0	DankouhB30-31-Cohort1-T0	Mandoul-Cohort1-T0	B030-Mandoul-T0	198	198	152	152	160	160	149	153	156	156	222	222	189	189	249	265	0	0
2013	11	1	T0	Mandoul	Dankouh	DankouhB30-31	B030	18	F	17.1234	8.10646	17.1235	8.10653	733983	896679	734906	897059	Ind30	Mandoul-T0	DankouhB30-31-Cohort1-T0	Mandoul-Cohort1-T0	B030-Mandoul-T0	196	202	150	152	178	178	151	153	158	164	222	228	181	189	265	265	187	205
2013	11	1	T0	Mandoul	Dankouh	DankouhB30-31	B030	19	F	17.1234	8.10646	17.1235	8.10653	733983	896679	734906	897059	Ind31	Mandoul-T0	DankouhB30-31-Cohort1-T0	Mandoul-Cohort1-T0	B030-Mandoul-T0	200	202	144	144	178	184	149	153	142	158	222	222	189	189	265	265	169	205
2013	11	1	T0	Mandoul	Dankouh	DankouhB30-31	B030	20	F	17.1234	8.10646	17.1235	8.10653	733983	896679	734906	897059	Ind32	Mandoul-T0	DankouhB30-31-Cohort1-T0	Mandoul-Cohort1-T0	B030-Mandoul-T0	196	200	146	152	160	178	131	131	158	162	228	228	181	187	265	265	197	213
2013	11	1	T0	Mandoul	Dankouh	DankouhB30-31	B030	21	F	17.1234	8.10646	17.1235	8.10653	733983	896679	734906	897059	Ind33	Mandoul-T0	DankouhB30-31-Cohort1-T0	Mandoul-Cohort1-T0	B030-Mandoul-T0	198	202	140	152	184	184	133	151	156	158	222	222	181	193	265	265	187	187
2013	11	1	T0	Mandoul	Dankouh	DankouhB30-31	B030	22	F	17.1234	8.10646	17.1235	8.10653	733983	896679	734906	897059	Ind34	Mandoul-T0	DankouhB30-31-Cohort1-T0	Mandoul-Cohort1-T0	B030-Mandoul-T0	198	202	144	150	158	182	133	149	160	162	228	228	179	181	265	265	197	215
2013	11	1	T0	Mandoul	Dankouh	DankouhB30-31	B030	23	M	17.1234	8.10646	17.1235	8.10653	733983	896679	734906	897059	Ind35	Mandoul-T0	DankouhB30-31-Cohort1-T0	Mandoul-Cohort1-T0	B030-Mandoul-T0	202	202	152	152	178	184	131	151	158	158	222	228	183	189	265	265	197	197
2013	11	1	T0	Mandoul	Dankouh	DankouhB30-31	B030	24	M	17.1234	8.10646	17.1235	8.10653	733983	896679	734906	897059	Ind36	Mandoul-T0	DankouhB30-31-Cohort1-T0	Mandoul-Cohort1-T0	B030-Mandoul-T0	196	200	150	152	178	184	149	151	156	156	222	228	183	189	261	265	195	197
2013	11	1	T0	Mandoul	Dankouh	DankouhB30-31	B030	25	F	17.1234	8.10646	17.1235	8.10653	733983	896679	734906	897059	Ind37	Mandoul-T0	DankouhB30-31-Cohort1-T0	Mandoul-Cohort1-T0	B030-Mandoul-T0	200	200	146	150	178	188	149	151	164	164	228	228	0	0	265	265	187	187
2013	11	1	T0	Mandoul	Dankouh	DankouhB30-31	B030	26	F	17.1234	8.10646	17.1235	8.10653	733983	896679	734906	897059	Ind38	Mandoul-T0	DankouhB30-31-Cohort1-T0	Mandoul-Cohort1-T0	B030-Mandoul-T0	200	200	140	150	156	184	131	131	158	158	222	222	165	181	261	265	187	187
2013	11	1	T0	Mandoul	Dankouh	DankouhB30-31	B030	27	F	17.1234	8.10646	17.1235	8.10653	733983	896679	734906	897059	Ind39	Mandoul-T0	DankouhB30-31-Cohort1-T0	Mandoul-Cohort1-T0	B030-Mandoul-T0	0	0	140	144	158	178	0	0	156	164	228	228	179	189	261	261	169	169
2013	11	1	T0	Mandoul	Dankouh	DankouhB30-31	B031	1	M	17.1238	8.10674	17.1235	8.10653	734034	896710	734906	897059	Ind40	Mandoul-T0	DankouhB30-31-Cohort1-T0	Mandoul-Cohort1-T0	B031-Mandoul-T0	198	202	144	152	160	178	149	153	158	158	222	222	187	189	249	273	0	0
2013	11	1	T0	Mandoul	Dankouh	DankouhB30-31	B031	2	F	17.1238	8.10674	17.1235	8.10653	734034	896710	734906	897059	Ind41	Mandoul-T0	DankouhB30-31-Cohort1-T0	Mandoul-Cohort1-T0	B031-Mandoul-T0	198	200	150	152	178	178	149	151	162	164	222	222	193	193	259	265	0	0
2013	11	1	T0	Mandoul	Dankouh	DankouhB30-31	B031	3	M	17.1238	8.10674	17.1235	8.10653	734034	896710	734906	897059	Ind42	Mandoul-T0	DankouhB30-31-Cohort1-T0	Mandoul-Cohort1-T0	B031-Mandoul-T0	198	202	144	152	158	180	149	153	156	156	222	228	179	189	265	273	187	197
2013	11	1	T0	Mandoul	Dankouh	DankouhB30-31	B031	4	F	17.1238	8.10674	17.1235	8.10653	734034	896710	734906	897059	Ind43	Mandoul-T0	DankouhB30-31-Cohort1-T0	Mandoul-Cohort1-T0	B031-Mandoul-T0	200	202	152	152	158	184	153	153	0	0	222	222	0	0	265	273	169	187
2013	11	1	T0	Mandoul	Dankouh	DankouhB30-31	B031	5	F	17.1238	8.10674	17.1235	8.10653	734034	896710	734906	897059	Ind44	Mandoul-T0	DankouhB30-31-Cohort1-T0	Mandoul-Cohort1-T0	B031-Mandoul-T0	0	0	152	152	160	178	149	151	0	0	0	0	187	189	265	273	169	169
2013	11	1	T0	Mandoul	Dankouh	DankouhB30-31	B031	6	F	17.1238	8.10674	17.1235	8.10653	734034	896710	734906	897059	Ind45	Mandoul-T0	DankouhB30-31-Cohort1-T0	Mandoul-Cohort1-T0	B031-Mandoul-T0	196	200	158	158	156	160	131	151	142	156	222	222	179	189	261	265	181	213
2013	11	1	T0	Mandoul	Dankouh	DankouhB30-31	B031	7	M	17.1238	8.10674	17.1235	8.10653	734034	896710	734906	897059	Ind46	Mandoul-T0	DankouhB30-31-Cohort1-T0	Mandoul-Cohort1-T0	B031-Mandoul-T0	200	200	144	158	158	160	0	0	156	156	222	228	165	187	249	265	187	205
2013	11	1	T0	Mandoul	Dankouh	DankouhB30-31	B031	8	F	17.1238	8.10674	17.1235	8.10653	734034	896710	734906	897059	Ind47	Mandoul-T0	DankouhB30-31-Cohort1-T0	Mandoul-Cohort1-T0	B031-Mandoul-T0	202	202	146	152	178	178	0	0	156	164	222	228	187	189	265	265	0	0
2013	11	1	T0	Mandoul	Dankouh	DankouhB30-31	B031	9	M	17.1238	8.10674	17.1235	8.10653	734034	896710	734906	897059	Ind48	Mandoul-T0	DankouhB30-31-Cohort1-T0	Mandoul-Cohort1-T0	B031-Mandoul-T0	198	198	150	150	182	184	131	149	164	164	222	222	183	193	265	273	213	213
2013	11	1	T0	Mandoul	Dankouh	DankouhB28-29	B028	1	F	17.1044	8.10014	17.1045	8.10026	731899	895969	731923	895994	Ind49	Mandoul-T0	DankouhB28-29-Cohort1-T0	Mandoul-Cohort1-T0	B028-Mandoul-T0	198	200	144	152	160	188	131	149	156	158	228	228	189	189	265	273	187	187
2013	11	1	T0	Mandoul	Dankouh	DankouhB28-29	B028	2	F	17.1044	8.10014	17.1045	8.10026	731899	895969	731923	895994	Ind50	Mandoul-T0	DankouhB28-29-Cohort1-T0	Mandoul-Cohort1-T0	B028-Mandoul-T0	200	202	150	150	178	184	131	149	142	162	222	222	187	193	265	273	187	187
2013	11	1	T0	Mandoul	Dankouh	DankouhB28-29	B028	3	M	17.1044	8.10014	17.1045	8.10026	731899	895969	731923	895994	Ind51	Mandoul-T0	DankouhB28-29-Cohort1-T0	Mandoul-Cohort1-T0	B028-Mandoul-T0	200	200	146	152	178	178	149	149	162	162	222	228	179	179	265	273	197	197
2013	11	1	T0	Mandoul	Dankouh	DankouhB28-29	B028	4	M	17.1044	8.10014	17.1045	8.10026	731899	895969	731923	895994	Ind52	Mandoul-T0	DankouhB28-29-Cohort1-T0	Mandoul-Cohort1-T0	B028-Mandoul-T0	196	202	146	150	158	184	149	149	156	156	222	228	179	189	265	265	197	213
2013	11	1	T0	Mandoul	Dankouh	DankouhB28-29	B028	5	F	17.1044	8.10014	17.1045	8.10026	731899	895969	731923	895994	Ind53	Mandoul-T0	DankouhB28-29-Cohort1-T0	Mandoul-Cohort1-T0	B028-Mandoul-T0	0	0	146	150	180	184	0	0	158	162	222	222	179	187	265	273	0	0
2013	11	1	T0	Mandoul	Dankouh	DankouhB28-29	B028	6	M	17.1044	8.10014	17.1045	8.10026	731899	895969	731923	895994	Ind54	Mandoul-T0	DankouhB28-29-Cohort1-T0	Mandoul-Cohort1-T0	B028-Mandoul-T0	198	198	150	152	160	160	149	149	156	156	222	228	179	189	261	265	189	189
2013	11	1	T0	Mandoul	Dankouh	DankouhB28-29	B028	7	M	17.1044	8.10014	17.1045	8.10026	731899	895969	731923	895994	Ind55	Mandoul-T0	DankouhB28-29-Cohort1-T0	Mandoul-Cohort1-T0	B028-Mandoul-T0	196	200	146	152	156	178	131	149	156	156	0	0	179	189	265	273	169	169
2013	11	1	T0	Mandoul	Dankouh	DankouhB28-29	B028	8	M	17.1044	8.10014	17.1045	8.10026	731899	895969	731923	895994	Ind56	Mandoul-T0	DankouhB28-29-Cohort1-T0	Mandoul-Cohort1-T0	B028-Mandoul-T0	200	200	144	152	158	178	133	149	164	164	222	228	181	181	265	271	215	215
2013	11	1	T0	Mandoul	Dankouh	DankouhB28-29	B029	1	F	17.1049	8.1006	17.1045	8.10026	731947	896020	731923	895994	Ind57	Mandoul-T0	DankouhB28-29-Cohort1-T0	Mandoul-Cohort1-T0	B029-Mandoul-T0	200	200	150	150	178	178	131	149	156	156	222	228	187	189	261	265	169	169
2013	11	1	T0	Mandoul	Dankouh	DankouhB28-29	B029	2	F	17.1049	8.1006	17.1045	8.10026	731947	896020	731923	895994	Ind58	Mandoul-T0	DankouhB28-29-Cohort1-T0	Mandoul-Cohort1-T0	B029-Mandoul-T0	200	200	140	150	178	184	133	133	158	158	222	228	187	193	269	273	189	213
2013	11	1	T0	Mandoul	Dankouh	DankouhB28-29	B029	3	M	17.1049	8.1006	17.1045	8.10026	731947	896020	731923	895994	Ind59	Mandoul-T0	DankouhB28-29-Cohort1-T0	Mandoul-Cohort1-T0	B029-Mandoul-T0	198	202	144	152	158	178	131	151	156	156	222	228	189	193	265	265	0	0
2013	11	1	T0	Mandoul	Kouhbitoye	KouhbitoyeC9-16	C009	1	M	17.1043	8.13892	17.105	8.13757	731858	900259	731899	900191	Ind60	Mandoul-T0	KouhbitoyeC9-16-Cohort1-T0	Mandoul-Cohort1-T0	C009-Mandoul-T0	200	200	146	152	156	178	149	151	160	162	228	228	187	193	265	265	169	213
2013	11	1	T0	Mandoul	Kouhbitoye	KouhbitoyeC9-16	C010	1	F	17.1047	8.13902	17.105	8.13757	731905	900270	731899	900191	Ind61	Mandoul-T0	KouhbitoyeC9-16-Cohort1-T0	Mandoul-Cohort1-T0	C010-Mandoul-T0	200	200	140	152	160	178	151	151	158	164	222	222	189	189	259	261	189	213
2013	11	1	T0	Mandoul	Kouhbitoye	KouhbitoyeC9-16	C011	1	F	17.1045	8.13914	17.105	8.13757	731887	900283	731899	900191	Ind62	Mandoul-T0	KouhbitoyeC9-16-Cohort1-T0	Mandoul-Cohort1-T0	C011-Mandoul-T0	202	206	152	152	158	178	149	151	158	164	222	228	183	187	261	265	169	213
2013	11	1	T0	Mandoul	Kouhbitoye	KouhbitoyeC9-16	C011	2	F	17.1045	8.13914	17.105	8.13757	731887	900283	731899	900191	Ind63	Mandoul-T0	KouhbitoyeC9-16-Cohort1-T0	Mandoul-Cohort1-T0	C011-Mandoul-T0	200	200	144	150	178	182	149	151	156	158	222	228	181	189	265	273	169	169
2013	11	1	T0	Mandoul	Kouhbitoye	KouhbitoyeC9-16	C012	1	F	17.1041	8.13859	17.105	8.13757	731838	900222	731899	900191	Ind64	Mandoul-T0	KouhbitoyeC9-16-Cohort1-T0	Mandoul-Cohort1-T0	C012-Mandoul-T0	196	202	152	152	184	184	131	151	156	164	222	222	189	189	265	265	169	205
2013	11	1	T0	Mandoul	Kouhbitoye	KouhbitoyeC9-16	C012	2	F	17.1041	8.13859	17.105	8.13757	731838	900222	731899	900191	Ind65	Mandoul-T0	KouhbitoyeC9-16-Cohort1-T0	Mandoul-Cohort1-T0	C012-Mandoul-T0	198	200	152	152	178	180	149	151	158	162	226	228	187	187	265	273	213	213
2013	11	1	T0	Mandoul	Kouhbitoye	KouhbitoyeC9-16	C012	3	F	17.1041	8.13859	17.105	8.13757	731838	900222	731899	900191	Ind66	Mandoul-T0	KouhbitoyeC9-16-Cohort1-T0	Mandoul-Cohort1-T0	C012-Mandoul-T0	200	202	140	158	160	184	149	149	156	158	222	222	181	189	265	269	205	205
2013	11	1	T0	Mandoul	Kouhbitoye	KouhbitoyeC9-16	C012	4	F	17.1041	8.13859	17.105	8.13757	731838	900222	731899	900191	Ind67	Mandoul-T0	KouhbitoyeC9-16-Cohort1-T0	Mandoul-Cohort1-T0	C012-Mandoul-T0	196	198	150	152	156	178	153	153	156	156	222	222	181	187	265	273	215	215
2013	11	1	T0	Mandoul	Kouhbitoye	KouhbitoyeC9-16	C012	5	F	17.1041	8.13859	17.105	8.13757	731838	900222	731899	900191	Ind68	Mandoul-T0	KouhbitoyeC9-16-Cohort1-T0	Mandoul-Cohort1-T0	C012-Mandoul-T0	200	202	-999	-999	182	188	131	149	158	158	228	228	165	183	265	265	205	215
2013	11	1	T0	Mandoul	Kouhbitoye	KouhbitoyeC9-16	C012	6	F	17.1041	8.13859	17.105	8.13757	731838	900222	731899	900191	Ind69	Mandoul-T0	KouhbitoyeC9-16-Cohort1-T0	Mandoul-Cohort1-T0	C012-Mandoul-T0	198	200	146	152	180	184	131	149	156	156	222	228	179	193	259	273	169	169
2013	11	1	T0	Mandoul	Kouhbitoye	KouhbitoyeC9-16	C012	7	F	17.1041	8.13859	17.105	8.13757	731838	900222	731899	900191	Ind70	Mandoul-T0	KouhbitoyeC9-16-Cohort1-T0	Mandoul-Cohort1-T0	C012-Mandoul-T0	200	200	140	152	178	180	149	151	156	158	228	228	165	187	273	273	169	213
2013	11	1	T0	Mandoul	Kouhbitoye	KouhbitoyeC9-16	C012	8	M	17.1041	8.13859	17.105	8.13757	731838	900222	731899	900191	Ind71	Mandoul-T0	KouhbitoyeC9-16-Cohort1-T0	Mandoul-Cohort1-T0	C012-Mandoul-T0	200	200	144	152	178	182	151	153	164	164	222	222	183	189	265	265	169	235
2013	11	1	T0	Mandoul	Kouhbitoye	KouhbitoyeC9-16	C013	1	F	17.1039	8.13856	17.105	8.13757	731818	900218	731899	900191	Ind72	Mandoul-T0	KouhbitoyeC9-16-Cohort1-T0	Mandoul-Cohort1-T0	C013-Mandoul-T0	198	200	140	146	184	184	149	153	158	158	222	228	179	189	265	265	213	213
2013	11	1	T0	Mandoul	Kouhbitoye	KouhbitoyeC9-16	C014	1	F	17.1043	8.13837	17.105	8.13757	731867	900197	731899	900191	Ind73	Mandoul-T0	KouhbitoyeC9-16-Cohort1-T0	Mandoul-Cohort1-T0	C014-Mandoul-T0	198	200	138	152	178	184	131	149	158	158	222	228	189	189	265	265	169	169
2013	11	1	T0	Mandoul	Kouhbitoye	KouhbitoyeC9-16	C014	2	F	17.1043	8.13837	17.105	8.13757	731867	900197	731899	900191	Ind74	Mandoul-T0	KouhbitoyeC9-16-Cohort1-T0	Mandoul-Cohort1-T0	C014-Mandoul-T0	200	202	152	152	158	180	149	153	156	160	222	222	179	183	249	265	213	213
2013	11	1	T0	Mandoul	Kouhbitoye	KouhbitoyeC9-16	C014	3	F	17.1043	8.13837	17.105	8.13757	731867	900197	731899	900191	Ind75	Mandoul-T0	KouhbitoyeC9-16-Cohort1-T0	Mandoul-Cohort1-T0	C014-Mandoul-T0	196	198	138	152	178	178	149	153	156	158	222	228	189	189	265	265	187	187
2013	11	1	T0	Mandoul	Kouhbitoye	KouhbitoyeC9-16	C015	1	F	17.1051	8.13782	17.105	8.13757	731951	900138	731899	900191	Ind76	Mandoul-T0	KouhbitoyeC9-16-Cohort1-T0	Mandoul-Cohort1-T0	C015-Mandoul-T0	198	200	152	152	178	178	131	131	158	158	222	228	0	0	265	273	205	205
2013	11	1	T0	Mandoul	Kouhbitoye	KouhbitoyeC9-16	C015	2	M	17.1051	8.13782	17.105	8.13757	731951	900138	731899	900191	Ind77	Mandoul-T0	KouhbitoyeC9-16-Cohort1-T0	Mandoul-Cohort1-T0	C015-Mandoul-T0	198	198	150	152	178	184	149	149	156	158	222	228	187	189	265	265	189	215
2013	11	1	T0	Mandoul	Kouhbitoye	KouhbitoyeC9-16	C015	3	F	17.1051	8.13782	17.105	8.13757	731951	900138	731899	900191	Ind78	Mandoul-T0	KouhbitoyeC9-16-Cohort1-T0	Mandoul-Cohort1-T0	C015-Mandoul-T0	198	202	146	152	156	178	151	151	156	160	222	222	183	183	265	265	169	213
2013	11	1	T0	Mandoul	Kouhbitoye	KouhbitoyeC9-16	C015	4	F	17.1051	8.13782	17.105	8.13757	731951	900138	731899	900191	Ind79	Mandoul-T0	KouhbitoyeC9-16-Cohort1-T0	Mandoul-Cohort1-T0	C015-Mandoul-T0	198	200	150	152	156	160	131	149	142	158	222	228	179	189	259	265	215	215
2013	11	1	T0	Mandoul	Kouhbitoye	KouhbitoyeC9-16	C016	1	F	17.1061	8.13603	17.105	8.13757	732065	899940	731899	900191	Ind80	Mandoul-T0	KouhbitoyeC9-16-Cohort1-T0	Mandoul-Cohort1-T0	C016-Mandoul-T0	200	202	140	146	160	184	131	149	156	162	222	228	181	181	265	265	187	187
2013	11	1	T0	Mandoul	Kouhbitoye	KouhbitoyeC9-16	C016	2	M	17.1061	8.13603	17.105	8.13757	732065	899940	731899	900191	Ind81	Mandoul-T0	KouhbitoyeC9-16-Cohort1-T0	Mandoul-Cohort1-T0	C016-Mandoul-T0	202	202	152	152	178	188	131	151	162	162	228	228	165	179	265	265	197	197
2013	11	1	T0	Mandoul	Kouhbitoye	KouhbitoyeC9-16	C016	3	F	17.1061	8.13603	17.105	8.13757	732065	899940	731899	900191	Ind82	Mandoul-T0	KouhbitoyeC9-16-Cohort1-T0	Mandoul-Cohort1-T0	C016-Mandoul-T0	200	200	144	152	156	178	131	151	156	160	228	228	189	193	265	273	187	195
2013	11	1	T0	Mandoul	Kouhbitoye	KouhbitoyeC9-16	C016	4	F	17.1061	8.13603	17.105	8.13757	732065	899940	731899	900191	Ind83	Mandoul-T0	KouhbitoyeC9-16-Cohort1-T0	Mandoul-Cohort1-T0	C016-Mandoul-T0	200	200	150	152	178	180	149	151	156	156	222	222	187	189	249	265	181	181
2013	11	1	T0	Mandoul	Kouhbitoye	KouhbitoyeC9-16	C016	5	F	17.1061	8.13603	17.105	8.13757	732065	899940	731899	900191	Ind84	Mandoul-T0	KouhbitoyeC9-16-Cohort1-T0	Mandoul-Cohort1-T0	C016-Mandoul-T0	196	198	144	152	160	178	131	149	142	156	222	228	181	189	265	265	169	235
2013	11	1	T0	Mandoul	Kouhbitoye	KouhbitoyeC9-16	C016	6	F	17.1061	8.13603	17.105	8.13757	732065	899940	731899	900191	Ind85	Mandoul-T0	KouhbitoyeC9-16-Cohort1-T0	Mandoul-Cohort1-T0	C016-Mandoul-T0	200	200	140	150	178	178	149	153	158	158	222	228	187	189	265	265	0	0
2013	11	1	T0	Mandoul	Kouhbitoye	KouhbitoyeC9-16	C016	7	F	17.1061	8.13603	17.105	8.13757	732065	899940	731899	900191	Ind86	Mandoul-T0	KouhbitoyeC9-16-Cohort1-T0	Mandoul-Cohort1-T0	C016-Mandoul-T0	198	198	146	146	178	188	131	149	158	158	222	222	179	189	265	265	169	189
2013	11	1	T0	Mandoul	Kouhbitoye	KouhbitoyeC9-16	C016	8	F	17.1061	8.13603	17.105	8.13757	732065	899940	731899	900191	Ind87	Mandoul-T0	KouhbitoyeC9-16-Cohort1-T0	Mandoul-Cohort1-T0	C016-Mandoul-T0	198	200	146	150	156	178	131	153	156	158	222	228	181	189	265	273	205	205
2013	11	1	T0	Mandoul	Kouhbitoye	KouhbitoyeC9-16	C016	9	F	17.1061	8.13603	17.105	8.13757	732065	899940	731899	900191	Ind88	Mandoul-T0	KouhbitoyeC9-16-Cohort1-T0	Mandoul-Cohort1-T0	C016-Mandoul-T0	198	202	144	152	160	182	149	149	156	158	228	228	179	183	259	273	189	189
2013	11	1	T0	Mandoul	Kouhbitoye	KouhbitoyeC9-16	C016	10	F	17.1061	8.13603	17.105	8.13757	732065	899940	731899	900191	Ind89	Mandoul-T0	KouhbitoyeC9-16-Cohort1-T0	Mandoul-Cohort1-T0	C016-Mandoul-T0	196	200	144	152	178	178	149	153	156	158	222	228	183	183	261	265	205	205
2013	11	1	T0	Mandoul	Kouhbitoye	KouhbitoyeC9-16	C016	11	F	17.1061	8.13603	17.105	8.13757	732065	899940	731899	900191	Ind90	Mandoul-T0	KouhbitoyeC9-16-Cohort1-T0	Mandoul-Cohort1-T0	C016-Mandoul-T0	196	198	140	152	156	156	149	151	158	160	222	222	179	189	261	265	187	213
2013	11	1	T0	Mandoul	Kouhbitoye	KouhbitoyeC9-16	C016	12	M	17.1061	8.13603	17.105	8.13757	732065	899940	731899	900191	Ind91	Mandoul-T0	KouhbitoyeC9-16-Cohort1-T0	Mandoul-Cohort1-T0	C016-Mandoul-T0	198	202	144	150	156	178	149	149	158	158	222	228	183	189	265	273	169	235
2013	11	1	T0	Mandoul	Kouhbitoye	KouhbitoyeC7-8	C007	1	M	17.0889	8.1308	17.0892	8.1309	730175	899352	730212	899368	Ind92	Mandoul-T0	KouhbitoyeC7-8-Cohort1-T0	Mandoul-Cohort1-T0	C007-Mandoul-T0	196	198	140	150	178	188	133	151	156	156	222	228	183	189	265	269	187	197
2013	11	1	T0	Mandoul	Kouhbitoye	KouhbitoyeC7-8	C007	2	F	17.0889	8.1308	17.0892	8.1309	730175	899352	730212	899368	Ind93	Mandoul-T0	KouhbitoyeC7-8-Cohort1-T0	Mandoul-Cohort1-T0	C007-Mandoul-T0	196	202	144	150	156	178	151	151	156	164	228	228	179	189	265	273	213	213
2013	11	1	T0	Mandoul	Kouhbitoye	KouhbitoyeC7-8	C008	1	F	17.0896	8.13109	17.0892	8.1309	730250	899384	730212	899368	Ind94	Mandoul-T0	KouhbitoyeC7-8-Cohort1-T0	Mandoul-Cohort1-T0	C008-Mandoul-T0	196	198	150	152	178	178	133	151	156	158	222	228	181	193	261	265	213	213
2013	11	1	T0	Mandoul	Kouhmaigar	Kouhmaigar	A002	1	F	17.0049	8.10729	17.0049	8.10729	720921	896704	720921	896704	Ind95	Mandoul-T0	Kouhmaigar-Cohort1-T0	Mandoul-Cohort1-T0	A002-Mandoul-T0	196	198	144	152	160	160	149	149	156	160	222	222	179	187	265	281	213	213
2013	11	1	T0	Mandoul	Koukoumati	Koukoumati	C006	1	F	17.0721	8.12546	17.0721	8.12546	728326	898752	728326	898752	Ind96	Mandoul-T0	Koukoumati-Cohort1-T0	Mandoul-Cohort1-T0	C006-Mandoul-T0	198	202	146	152	178	178	149	153	156	160	222	222	183	193	265	265	169	213
2017	04	22	T0	Maro	Baguirgue	Baguirgue2-4	Bag2	1	F	19.0475	8.57318	19.0466	8.5721	285103	948210	285033	948123	Ind97	Maro-T0	Baguirgue2-4-Cohort22-T0	Maro-Cohort22-T0	Bag2-Maro-T0	196	202	156	158	178	182	149	159	162	166	214	224	177	187	249	257	187	189
2017	04	22	T0	Maro	Baguirgue	Baguirgue2-4	Bag3	1	F	19.047	8.57216	19.0466	8.5721	285054	948098	285033	948123	Ind98	Maro-T0	Baguirgue2-4-Cohort22-T0	Maro-Cohort22-T0	Bag3-Maro-T0	196	198	150	150	178	180	143	147	158	158	222	222	183	193	249	261	191	191
2017	04	22	T0	Maro	Baguirgue	Baguirgue2-4	Bag3	2	M	19.047	8.57216	19.0466	8.5721	285054	948098	285033	948123	Ind99	Maro-T0	Baguirgue2-4-Cohort22-T0	Maro-Cohort22-T0	Bag3-Maro-T0	200	218	146	148	160	180	143	147	162	162	224	224	175	195	257	267	167	189
2017	04	22	T0	Maro	Baguirgue	Baguirgue2-4	Bag3	3	F	19.047	8.57216	19.0466	8.5721	285054	948098	285033	948123	Ind100	Maro-T0	Baguirgue2-4-Cohort22-T0	Maro-Cohort22-T0	Bag3-Maro-T0	196	200	168	188	178	178	133	145	162	168	222	222	175	175	269	277	191	195
2017	04	22	T0	Maro	Baguirgue	Baguirgue2-4	Bag3	4	F	19.047	8.57216	19.0466	8.5721	285054	948098	285033	948123	Ind101	Maro-T0	Baguirgue2-4-Cohort22-T0	Maro-Cohort22-T0	Bag3-Maro-T0	196	216	-999	-999	178	180	133	151	158	158	222	224	183	191	257	265	189	203
2017	04	22	T0	Maro	Baguirgue	Baguirgue2-4	Bag4	1	F	19.046	8.57183	19.0466	8.5721	284943	948062	285033	948123	Ind102	Maro-T0	Baguirgue2-4-Cohort22-T0	Maro-Cohort22-T0	Bag4-Maro-T0	200	218	-999	-999	162	182	143	145	146	166	214	226	175	179	263	267	189	191
2017	04	22	T0	Maro	Baguirgue	Baguirgue2-4	Bag4	2	M	19.046	8.57183	19.0466	8.5721	284943	948062	285033	948123	Ind103	Maro-T0	Baguirgue2-4-Cohort22-T0	Maro-Cohort22-T0	Bag4-Maro-T0	196	218	-999	-999	178	182	137	149	158	158	212	222	183	185	249	259	167	197
2017	04	22	T0	Maro	Baguirgue	Baguirgue2-4	Bag4	3	F	19.046	8.57183	19.0466	8.5721	284943	948062	285033	948123	Ind104	Maro-T0	Baguirgue2-4-Cohort22-T0	Maro-Cohort22-T0	Bag4-Maro-T0	198	224	140	148	160	182	145	147	158	166	222	234	173	183	259	267	167	187
2017	04	22	T0	Maro	Baguirgue	Baguirgue2-4	Bag4	4	F	19.046	8.57183	19.0466	8.5721	284943	948062	285033	948123	Ind105	Maro-T0	Baguirgue2-4-Cohort22-T0	Maro-Cohort22-T0	Bag4-Maro-T0	196	200	140	150	162	180	139	151	0	0	222	222	165	185	265	267	167	187
2017	04	22	T0	Maro	Baguirgue	Baguirgue2-4	Bag4	5	M	19.046	8.57183	19.0466	8.5721	284943	948062	285033	948123	Ind106	Maro-T0	Baguirgue2-4-Cohort22-T0	Maro-Cohort22-T0	Bag4-Maro-T0	196	216	150	164	178	180	145	145	158	158	222	222	185	193	249	261	169	169
2017	04	22	T0	Maro	Baguirgue	Baguirgue5-8	Bag5	1	F	19.0407	8.56114	19.0419	8.56154	284354	946883	284530	946917	Ind107	Maro-T0	Baguirgue5-8-Cohort22-T0	Maro-Cohort22-T0	Bag5-Maro-T0	196	216	136	152	160	178	151	163	160	162	222	228	183	187	265	265	181	199
2017	04	22	T0	Maro	Baguirgue	Baguirgue5-8	Bag5	2	F	19.0407	8.56114	19.0419	8.56154	284354	946883	284530	946917	Ind108	Maro-T0	Baguirgue5-8-Cohort22-T0	Maro-Cohort22-T0	Bag5-Maro-T0	196	196	146	168	178	180	151	155	160	162	224	224	183	189	259	259	177	187
2017	04	22	T0	Maro	Baguirgue	Baguirgue5-8	Bag5	3	F	19.0407	8.56114	19.0419	8.56154	284354	946883	284530	946917	Ind109	Maro-T0	Baguirgue5-8-Cohort22-T0	Maro-Cohort22-T0	Bag5-Maro-T0	196	202	146	150	176	180	145	147	158	162	212	224	181	187	267	267	175	187
2017	04	22	T0	Maro	Baguirgue	Baguirgue5-8	Bag5	4	F	19.0407	8.56114	19.0419	8.56154	284354	946883	284530	946917	Ind110	Maro-T0	Baguirgue5-8-Cohort22-T0	Maro-Cohort22-T0	Bag5-Maro-T0	196	196	150	188	158	160	149	149	156	158	222	222	175	183	257	267	189	189
2017	04	22	T0	Maro	Baguirgue	Baguirgue5-8	Bag5	5	F	19.0407	8.56114	19.0419	8.56154	284354	946883	284530	946917	Ind111	Maro-T0	Baguirgue5-8-Cohort22-T0	Maro-Cohort22-T0	Bag5-Maro-T0	196	196	144	156	162	180	137	159	158	162	222	222	165	185	259	259	187	203
2017	04	22	T0	Maro	Baguirgue	Baguirgue5-8	Bag5	6	F	19.0407	8.56114	19.0419	8.56154	284354	946883	284530	946917	Ind112	Maro-T0	Baguirgue5-8-Cohort22-T0	Maro-Cohort22-T0	Bag5-Maro-T0	196	198	-999	-999	158	160	133	133	162	162	222	226	187	193	261	261	189	189
2017	04	22	T0	Maro	Baguirgue	Baguirgue5-8	Bag5	7	F	19.0407	8.56114	19.0419	8.56154	284354	946883	284530	946917	Ind113	Maro-T0	Baguirgue5-8-Cohort22-T0	Maro-Cohort22-T0	Bag5-Maro-T0	196	200	150	150	172	178	145	151	146	162	222	288	183	185	257	259	187	187
2017	04	22	T0	Maro	Baguirgue	Baguirgue5-8	Bag5	8	M	19.0407	8.56114	19.0419	8.56154	284354	946883	284530	946917	Ind114	Maro-T0	Baguirgue5-8-Cohort22-T0	Maro-Cohort22-T0	Bag5-Maro-T0	196	196	144	150	178	182	143	153	164	164	222	232	185	195	259	267	169	169
2017	04	22	T0	Maro	Baguirgue	Baguirgue5-8	Bag5	9	F	19.0407	8.56114	19.0419	8.56154	284354	946883	284530	946917	Ind115	Maro-T0	Baguirgue5-8-Cohort22-T0	Maro-Cohort22-T0	Bag5-Maro-T0	198	208	146	150	180	182	133	151	158	162	214	222	187	193	259	265	189	189
2017	04	22	T0	Maro	Baguirgue	Baguirgue5-8	Bag5	10	F	19.0407	8.56114	19.0419	8.56154	284354	946883	284530	946917	Ind116	Maro-T0	Baguirgue5-8-Cohort22-T0	Maro-Cohort22-T0	Bag5-Maro-T0	196	196	166	168	158	164	133	145	160	164	222	222	185	185	261	261	187	203
2017	04	22	T0	Maro	Baguirgue	Baguirgue5-8	Bag5	11	F	19.0407	8.56114	19.0419	8.56154	284354	946883	284530	946917	Ind117	Maro-T0	Baguirgue5-8-Cohort22-T0	Maro-Cohort22-T0	Bag5-Maro-T0	196	202	158	162	178	180	145	159	158	164	222	222	175	179	259	261	191	199
2017	04	22	T0	Maro	Baguirgue	Baguirgue5-8	Bag5	12	F	19.0407	8.56114	19.0419	8.56154	284354	946883	284530	946917	Ind118	Maro-T0	Baguirgue5-8-Cohort22-T0	Maro-Cohort22-T0	Bag5-Maro-T0	196	196	150	160	158	178	145	153	162	162	224	224	187	195	261	267	187	187
2017	04	22	T0	Maro	Baguirgue	Baguirgue5-8	Bag5	13	F	19.0407	8.56114	19.0419	8.56154	284354	946883	284530	946917	Ind119	Maro-T0	Baguirgue5-8-Cohort22-T0	Maro-Cohort22-T0	Bag5-Maro-T0	202	202	150	160	158	160	149	151	158	164	224	226	193	193	257	267	167	187
2017	04	22	T0	Maro	Baguirgue	Baguirgue5-8	Bag5	14	F	19.0407	8.56114	19.0419	8.56154	284354	946883	284530	946917	Ind120	Maro-T0	Baguirgue5-8-Cohort22-T0	Maro-Cohort22-T0	Bag5-Maro-T0	196	200	150	188	160	180	133	149	146	160	222	222	175	183	267	267	169	189
2017	04	22	T0	Maro	Baguirgue	Baguirgue5-8	Bag5	15	F	19.0407	8.56114	19.0419	8.56154	284354	946883	284530	946917	Ind121	Maro-T0	Baguirgue5-8-Cohort22-T0	Maro-Cohort22-T0	Bag5-Maro-T0	196	202	150	150	176	178	145	149	162	170	220	288	183	185	249	259	189	189
2017	04	22	T0	Maro	Baguirgue	Baguirgue5-8	Bag6	1	M	19.0413	8.56091	19.0419	8.56154	284417	946857	284530	946917	Ind122	Maro-T0	Baguirgue5-8-Cohort22-T0	Maro-Cohort22-T0	Bag6-Maro-T0	196	200	150	168	178	180	137	169	158	158	222	222	181	183	261	261	173	189
2017	04	22	T0	Maro	Baguirgue	Baguirgue5-8	Bag6	2	F	19.0413	8.56091	19.0419	8.56154	284417	946857	284530	946917	Ind123	Maro-T0	Baguirgue5-8-Cohort22-T0	Maro-Cohort22-T0	Bag6-Maro-T0	196	196	-999	-999	160	178	133	147	146	164	222	222	183	185	265	267	169	187
2017	04	22	T0	Maro	Baguirgue	Baguirgue5-8	Bag6	3	F	19.0413	8.56091	19.0419	8.56154	284417	946857	284530	946917	Ind124	Maro-T0	Baguirgue5-8-Cohort22-T0	Maro-Cohort22-T0	Bag6-Maro-T0	196	224	150	156	160	178	137	151	158	162	222	224	185	195	259	261	187	205
2017	04	22	T0	Maro	Baguirgue	Baguirgue5-8	Bag7	1	F	19.0432	8.56225	19.0419	8.56154	284627	947004	284530	946917	Ind125	Maro-T0	Baguirgue5-8-Cohort22-T0	Maro-Cohort22-T0	Bag7-Maro-T0	196	224	152	192	178	178	133	147	146	164	224	232	175	183	261	261	167	201
2017	04	22	T0	Maro	Baguirgue	Baguirgue5-8	Bag7	2	F	19.0432	8.56225	19.0419	8.56154	284627	947004	284530	946917	Ind126	Maro-T0	Baguirgue5-8-Cohort22-T0	Maro-Cohort22-T0	Bag7-Maro-T0	200	200	144	144	164	176	143	143	162	168	222	222	175	183	259	265	187	187
2017	04	22	T0	Maro	Baguirgue	Baguirgue5-8	Bag7	3	M	19.0432	8.56225	19.0419	8.56154	284627	947004	284530	946917	Ind127	Maro-T0	Baguirgue5-8-Cohort22-T0	Maro-Cohort22-T0	Bag7-Maro-T0	202	224	150	150	162	178	145	145	156	156	-999	-999	175	195	259	265	167	175
2017	04	22	T0	Maro	Baguirgue	Baguirgue5-8	Bag7	4	F	19.0432	8.56225	19.0419	8.56154	284627	947004	284530	946917	Ind128	Maro-T0	Baguirgue5-8-Cohort22-T0	Maro-Cohort22-T0	Bag7-Maro-T0	196	224	150	150	160	182	133	151	146	158	222	226	177	183	259	259	169	189
2017	04	22	T0	Maro	Baguirgue	Baguirgue5-8	Bag7	5	F	19.0432	8.56225	19.0419	8.56154	284627	947004	284530	946917	Ind129	Maro-T0	Baguirgue5-8-Cohort22-T0	Maro-Cohort22-T0	Bag7-Maro-T0	196	216	150	160	158	182	149	149	162	170	222	222	183	187	259	267	189	207
2017	04	22	T0	Maro	Baguirgue	Baguirgue5-8	Bag7	6	M	19.0432	8.56225	19.0419	8.56154	284627	947004	284530	946917	Ind130	Maro-T0	Baguirgue5-8-Cohort22-T0	Maro-Cohort22-T0	Bag7-Maro-T0	198	202	148	158	178	178	133	133	160	160	222	222	185	185	277	281	169	189
2017	04	22	T0	Maro	Baguirgue	Baguirgue5-8	Bag7	7	F	19.0432	8.56225	19.0419	8.56154	284627	947004	284530	946917	Ind131	Maro-T0	Baguirgue5-8-Cohort22-T0	Maro-Cohort22-T0	Bag7-Maro-T0	196	218	146	150	178	178	145	145	158	160	222	222	175	177	259	259	169	203
2017	04	22	T0	Maro	Baguirgue	Baguirgue5-8	Bag7	8	F	19.0432	8.56225	19.0419	8.56154	284627	947004	284530	946917	Ind132	Maro-T0	Baguirgue5-8-Cohort22-T0	Maro-Cohort22-T0	Bag7-Maro-T0	196	208	150	158	180	180	143	151	158	158	224	224	175	187	261	261	193	207
2017	04	22	T0	Maro	Baguirgue	Baguirgue5-8	Bag7	9	M	19.0432	8.56225	19.0419	8.56154	284627	947004	284530	946917	Ind133	Maro-T0	Baguirgue5-8-Cohort22-T0	Maro-Cohort22-T0	Bag7-Maro-T0	196	214	-999	-999	178	182	147	151	160	160	228	270	193	195	261	261	187	187
2017	04	22	T0	Maro	Baguirgue	Baguirgue5-8	Bag7	10	F	19.0432	8.56225	19.0419	8.56154	284627	947004	284530	946917	Ind134	Maro-T0	Baguirgue5-8-Cohort22-T0	Maro-Cohort22-T0	Bag7-Maro-T0	202	222	-999	-999	158	178	149	151	158	158	224	224	185	187	261	261	187	187
2017	04	22	T0	Maro	Baguirgue	Baguirgue5-8	Bag7	11	F	19.0432	8.56225	19.0419	8.56154	284627	947004	284530	946917	Ind135	Maro-T0	Baguirgue5-8-Cohort22-T0	Maro-Cohort22-T0	Bag7-Maro-T0	200	202	144	144	180	180	149	149	162	164	222	224	179	193	265	267	189	213
2017	04	22	T0	Maro	Baguirgue	Baguirgue5-8	Bag8	1	M	19.0441	8.56153	19.0419	8.56154	284723	946924	284530	946917	Ind136	Maro-T0	Baguirgue5-8-Cohort22-T0	Maro-Cohort22-T0	Bag8-Maro-T0	198	216	148	156	158	180	133	145	146	146	222	222	167	181	259	261	-999	-999
2017	04	22	T0	Maro	Baguirgue	Baguirgue5-8	Bag8	2	F	19.0441	8.56153	19.0419	8.56154	284723	946924	284530	946917	Ind137	Maro-T0	Baguirgue5-8-Cohort22-T0	Maro-Cohort22-T0	Bag8-Maro-T0	196	216	140	152	158	178	145	145	158	160	222	222	183	183	259	269	187	193
2017	04	22	T0	Maro	Baguirgue	Baguirgue5-8	Bag8	3	M	19.0441	8.56153	19.0419	8.56154	284723	946924	284530	946917	Ind138	Maro-T0	Baguirgue5-8-Cohort22-T0	Maro-Cohort22-T0	Bag8-Maro-T0	198	200	144	168	178	182	139	159	158	158	224	224	185	193	261	263	205	205
2017	04	22	T0	Maro	Baguirgue	Baguirgue10-12A	Bag10A	1	F	19.0394	8.53794	19.0393	8.53709	284196	944317	284174	944130	Ind139	Maro-T0	Baguirgue10-12A-Cohort22-T0	Maro-Cohort22-T0	Bag10A-Maro-T0	196	198	158	166	158	182	151	163	160	162	214	222	183	185	261	265	201	203
2017	04	22	T0	Maro	Baguirgue	Baguirgue10-12A	Bag10A	2	F	19.0394	8.53794	19.0393	8.53709	284196	944317	284174	944130	Ind140	Maro-T0	Baguirgue10-12A-Cohort22-T0	Maro-Cohort22-T0	Bag10A-Maro-T0	196	200	158	160	156	178	133	149	158	162	224	232	179	193	259	261	169	187
2017	04	22	T0	Maro	Baguirgue	Baguirgue10-12A	Bag10A	3	F	19.0394	8.53794	19.0393	8.53709	284196	944317	284174	944130	Ind141	Maro-T0	Baguirgue10-12A-Cohort22-T0	Maro-Cohort22-T0	Bag10A-Maro-T0	216	224	-999	-999	158	178	145	149	156	170	222	226	181	185	259	265	169	189
2017	04	22	T0	Maro	Baguirgue	Baguirgue10-12A	Bag10A	4	M	19.0394	8.53794	19.0393	8.53709	284196	944317	284174	944130	Ind142	Maro-T0	Baguirgue10-12A-Cohort22-T0	Maro-Cohort22-T0	Bag10A-Maro-T0	198	202	142	150	160	182	133	147	158	158	224	232	185	195	265	267	169	187
2017	04	22	T0	Maro	Baguirgue	Baguirgue10-12A	Bag11A	1	F	19.0394	8.53573	19.0393	8.53709	284195	944073	284174	944130	Ind143	Maro-T0	Baguirgue10-12A-Cohort22-T0	Maro-Cohort22-T0	Bag11A-Maro-T0	196	202	136	192	164	180	149	149	162	166	222	222	183	193	259	261	167	169
2017	04	22	T0	Maro	Baguirgue	Baguirgue10-12A	Bag12A	1	M	19.0388	8.53506	19.0393	8.53709	284130	943999	284174	944130	Ind144	Maro-T0	Baguirgue10-12A-Cohort22-T0	Maro-Cohort22-T0	Bag12A-Maro-T0	196	198	150	160	176	178	137	143	162	162	222	222	181	183	257	259	0	0
2017	04	22	T0	Maro	Doro	Doro13-15A	Doro13A	1	M	18.9914	8.51589	18.9925	8.51508	278895	941905	278976	941832	Ind145	Maro-T0	Doro13-15A-Cohort22-T0	Maro-Cohort22-T0	Doro13A-Maro-T0	196	202	150	150	176	178	137	151	160	160	222	234	175	185	261	269	187	195
2017	04	22	T0	Maro	Doro	Doro13-15A	Doro14A	1	F	18.9922	8.51475	18.9925	8.51508	278981	941779	278976	941832	Ind146	Maro-T0	Doro13-15A-Cohort22-T0	Maro-Cohort22-T0	Doro14A-Maro-T0	198	200	-999	-999	180	180	145	147	146	158	222	288	183	185	249	249	201	201
2017	04	22	T0	Maro	Doro	Doro13-15A	Doro14A	2	F	18.9922	8.51475	18.9925	8.51508	278981	941779	278976	941832	Ind147	Maro-T0	Doro13-15A-Cohort22-T0	Maro-Cohort22-T0	Doro14A-Maro-T0	196	208	136	152	176	176	133	149	166	166	224	224	187	193	257	261	169	195
2017	04	22	T0	Maro	Doro	Doro13-15A	Doro15A	1	F	18.9928	8.51506	18.9925	8.51508	279052	941812	278976	941832	Ind148	Maro-T0	Doro13-15A-Cohort22-T0	Maro-Cohort22-T0	Doro15A-Maro-T0	198	202	136	170	160	176	151	165	158	160	222	226	183	187	257	261	189	197
2017	04	22	T0	Maro	Doro	Doro13-15A	Doro15A	2	F	18.9928	8.51506	18.9925	8.51508	279052	941812	278976	941832	Ind149	Maro-T0	Doro13-15A-Cohort22-T0	Maro-Cohort22-T0	Doro15A-Maro-T0	196	216	144	150	178	178	145	149	158	160	222	222	183	183	259	261	187	203
2017	04	22	T0	Maro	Doro	Doro13-15A	Doro15A	3	F	18.9928	8.51506	18.9925	8.51508	279052	941812	278976	941832	Ind150	Maro-T0	Doro13-15A-Cohort22-T0	Maro-Cohort22-T0	Doro15A-Maro-T0	198	200	144	192	158	198	151	153	152	164	222	226	181	193	249	267	207	207
2017	04	22	T0	Maro	Doro	Doro13-15A	Doro15A	4	M	18.9928	8.51506	18.9925	8.51508	279052	941812	278976	941832	Ind151	Maro-T0	Doro13-15A-Cohort22-T0	Maro-Cohort22-T0	Doro15A-Maro-T0	196	196	152	170	176	178	149	151	162	162	222	222	175	179	257	259	195	213
2017	04	22	T0	Maro	Doro	Doro13-15A	Doro15A	5	M	18.9928	8.51506	18.9925	8.51508	279052	941812	278976	941832	Ind152	Maro-T0	Doro13-15A-Cohort22-T0	Maro-Cohort22-T0	Doro15A-Maro-T0	196	202	150	158	160	178	143	153	158	158	222	222	183	193	259	261	189	207
2017	04	22	T0	Maro	Doro	Doro13-15A	Doro15A	6	M	18.9928	8.51506	18.9925	8.51508	279052	941812	278976	941832	Ind153	Maro-T0	Doro13-15A-Cohort22-T0	Maro-Cohort22-T0	Doro15A-Maro-T0	200	200	156	168	180	180	145	149	162	162	222	222	181	183	259	261	177	187
2017	04	22	T0	Maro	Doro	Doro17-19A	Doro17	1	F	18.9356	8.44762	18.9354	8.44715	272717	934385	272682	934307	Ind154	Maro-T0	Doro17-19A-Cohort22-T0	Maro-Cohort22-T0	Doro17-Maro-T0	196	200	140	168	178	180	149	149	158	162	222	222	173	183	259	267	189	213
2017	04	22	T0	Maro	Doro	Doro17-19A	Doro17	2	M	18.9356	8.44762	18.9354	8.44715	272717	934385	272682	934307	Ind155	Maro-T0	Doro17-19A-Cohort22-T0	Maro-Cohort22-T0	Doro17-Maro-T0	196	196	140	168	178	180	143	143	164	164	222	222	183	183	259	267	167	187
2017	04	22	T0	Maro	Doro	Doro17-19A	Doro19	1	F	18.935	8.44621	18.9354	8.44715	272647	934230	272682	934307	Ind156	Maro-T0	Doro17-19A-Cohort22-T0	Maro-Cohort22-T0	Doro19-Maro-T0	196	198	146	150	160	178	133	149	160	160	222	226	165	187	261	277	-999	-999
2017	04	22	T0	Maro	Taguina	Taguina30-32	tag31	1	F	18.8449	8.3483	18.8451	8.3483	262665	923451	262697	923452	Ind157	Maro-T0	Taguina30-32-Cohort22-T0	Maro-Cohort22-T0	tag31-Maro-T0	196	206	148	152	158	178	133	143	146	162	222	224	183	185	261	265	167	195
2017	04	22	T0	Maro	Taguina	Taguina30-32	tag31	2	F	18.8449	8.3483	18.8451	8.3483	262665	923451	262697	923452	Ind158	Maro-T0	Taguina30-32-Cohort22-T0	Maro-Cohort22-T0	tag31-Maro-T0	196	196	150	158	178	180	143	159	146	158	224	224	183	185	261	265	169	195
2017	04	22	T0	Maro	Taguina	Taguina30-32	tag30	1	F	18.8455	8.34831	18.8451	8.3483	262729	923452	262697	923452	Ind159	Maro-T0	Taguina30-32-Cohort22-T0	Maro-Cohort22-T0	tag30-Maro-T0	202	218	146	172	156	194	145	149	160	162	224	232	181	185	257	261	187	187
2018	05	28	T1	Maro	Baguirgue	Baguirgue2-4	Bag3	1	F	19.047	8.57216	19.0461	8.57187	285054	948098	262697	923452	Ind160	Maro-T1	Baguirgue2-4-Cohort28-T1	Maro-Cohort28-T1	Bag3-Maro-T1	196	196	150	150	158	178	133	149	158	158	214	224	183	183	249	265	187	195
2018	05	28	T1	Maro	Baguirgue	Baguirgue2-4	Bag3	2	F	19.047	8.57216	19.0461	8.57187	285054	948098	262697	923452	Ind161	Maro-T1	Baguirgue2-4-Cohort28-T1	Maro-Cohort28-T1	Bag3-Maro-T1	196	224	150	150	176	178	151	151	-999	-999	226	226	175	193	261	269	187	187
2018	05	28	T1	Maro	Baguirgue	Baguirgue2-4	Bag4	1	F	19.046	8.57183	19.0461	8.57187	284943	948062	262697	923452	Ind162	Maro-T1	Baguirgue2-4-Cohort28-T1	Maro-Cohort28-T1	Bag4-Maro-T1	200	202	150	152	158	180	145	149	0	0	214	222	177	193	249	259	169	205
2018	05	28	T1	Maro	Baguirgue	Baguirgue2-4	Bag4	2	F	19.046	8.57183	19.0461	8.57187	284943	948062	262697	923452	Ind163	Maro-T1	Baguirgue2-4-Cohort28-T1	Maro-Cohort28-T1	Bag4-Maro-T1	198	224	156	188	158	160	133	145	0	0	222	222	175	183	259	267	169	195
2018	05	28	T1	Maro	Baguirgue	Baguirgue2-4	Bag4	3	F	19.046	8.57183	19.0461	8.57187	284943	948062	262697	923452	Ind164	Maro-T1	Baguirgue2-4-Cohort28-T1	Maro-Cohort28-T1	Bag4-Maro-T1	196	196	148	150	178	184	145	149	0	0	228	228	191	193	259	259	171	187
2018	05	28	T1	Maro	Baguirgue	Baguirgue2-4	Bag4	4	F	19.046	8.57183	19.0461	8.57187	284943	948062	262697	923452	Ind165	Maro-T1	Baguirgue2-4-Cohort28-T1	Maro-Cohort28-T1	Bag4-Maro-T1	196	200	150	170	174	178	145	147	0	0	224	224	187	187	261	269	167	205
2018	05	28	T1	Maro	Baguirgue	Baguirgue2-4	Bag4	5	F	19.046	8.57183	19.0461	8.57187	284943	948062	262697	923452	Ind166	Maro-T1	Baguirgue2-4-Cohort28-T1	Maro-Cohort28-T1	Bag4-Maro-T1	196	202	150	158	178	182	143	143	0	0	-999	-999	185	193	259	263	185	189
2018	05	28	T1	Maro	Baguirgue	Baguirgue2-4	Bag4	6	F	19.046	8.57183	19.0461	8.57187	284943	948062	262697	923452	Ind167	Maro-T1	Baguirgue2-4-Cohort28-T1	Maro-Cohort28-T1	Bag4-Maro-T1	196	200	140	144	174	182	137	137	-999	-999	222	224	175	195	259	269	169	169
2018	05	28	T1	Maro	Baguirgue	Baguirgue2-4	Bag4	7	F	19.046	8.57183	19.0461	8.57187	284943	948062	262697	923452	Ind168	Maro-T1	Baguirgue2-4-Cohort28-T1	Maro-Cohort28-T1	Bag4-Maro-T1	196	196	148	150	178	190	149	149	158	162	224	232	185	193	259	269	169	187
2018	05	28	T1	Maro	Baguirgue	Baguirgue2-4	Bag4	8	F	19.046	8.57183	19.0461	8.57187	284943	948062	262697	923452	Ind169	Maro-T1	Baguirgue2-4-Cohort28-T1	Maro-Cohort28-T1	Bag4-Maro-T1	200	200	140	150	160	176	133	151	162	164	222	224	165	185	257	259	187	213
2018	05	28	T1	Maro	Baguirgue	Baguirgue2-4	Bag4	9	F	19.046	8.57183	19.0461	8.57187	284943	948062	262697	923452	Ind170	Maro-T1	Baguirgue2-4-Cohort28-T1	Maro-Cohort28-T1	Bag4-Maro-T1	196	196	148	158	162	178	133	145	160	162	222	222	185	187	259	265	199	203
2018	05	28	T1	Maro	Baguirgue	Baguirgue2-4	Bag4	10	F	19.046	8.57183	19.0461	8.57187	284943	948062	262697	923452	Ind171	Maro-T1	Baguirgue2-4-Cohort28-T1	Maro-Cohort28-T1	Bag4-Maro-T1	196	200	150	166	158	180	133	145	162	164	224	224	175	187	259	261	179	187
2018	05	28	T1	Maro	Baguirgue	Baguirgue2-4	Bag4	11	M	19.046	8.57183	19.0461	8.57187	284943	948062	262697	923452	Ind172	Maro-T1	Baguirgue2-4-Cohort28-T1	Maro-Cohort28-T1	Bag4-Maro-T1	202	202	144	150	156	176	143	159	166	166	224	224	181	181	249	257	175	197
2018	05	28	T1	Maro	Baguirgue	Baguirgue2-4	Bag4	12	M	19.046	8.57183	19.0461	8.57187	284943	948062	262697	923452	Ind173	Maro-T1	Baguirgue2-4-Cohort28-T1	Maro-Cohort28-T1	Bag4-Maro-T1	224	224	150	150	178	182	145	147	158	158	224	224	183	183	265	265	191	191
2018	05	28	T1	Maro	Baguirgue	Baguirgue2-4	Bag4	13	F	19.046	8.57183	19.0461	8.57187	284943	948062	262697	923452	Ind174	Maro-T1	Baguirgue2-4-Cohort28-T1	Maro-Cohort28-T1	Bag4-Maro-T1	198	202	140	140	182	186	145	147	162	164	212	222	175	193	261	269	187	199
2018	05	28	T1	Maro	Baguirgue	Baguirgue2-4	Bag4	14	F	19.046	8.57183	19.0461	8.57187	284943	948062	262697	923452	Ind175	Maro-T1	Baguirgue2-4-Cohort28-T1	Maro-Cohort28-T1	Bag4-Maro-T1	196	200	140	150	178	182	143	149	158	168	222	222	185	193	265	277	171	207
2018	05	28	T1	Maro	Baguirgue	Baguirgue5-8	Bag5	1	M	19.0407	8.56114	19.0421	8.56177	284354	946883	284491	946944	Ind176	Maro-T1	Baguirgue5-8-Cohort28-T1	Maro-Cohort28-T1	Bag5-Maro-T1	196	224	136	146	178	178	149	151	0	0	222	222	183	185	259	261	175	175
2018	05	28	T1	Maro	Baguirgue	Baguirgue5-8	Bag5	2	F	19.0407	8.56114	19.0421	8.56177	284354	946883	284491	946944	Ind177	Maro-T1	Baguirgue5-8-Cohort28-T1	Maro-Cohort28-T1	Bag5-Maro-T1	196	202	150	152	158	178	145	149	0	0	222	222	175	185	261	267	167	191
2018	05	28	T1	Maro	Baguirgue	Baguirgue5-8	Bag5	3	M	19.0407	8.56114	19.0421	8.56177	284354	946883	284491	946944	Ind178	Maro-T1	Baguirgue5-8-Cohort28-T1	Maro-Cohort28-T1	Bag5-Maro-T1	196	202	152	192	158	178	143	149	0	0	222	222	183	185	259	261	175	207
2018	05	28	T1	Maro	Baguirgue	Baguirgue5-8	Bag5	4	F	19.0407	8.56114	19.0421	8.56177	284354	946883	284491	946944	Ind179	Maro-T1	Baguirgue5-8-Cohort28-T1	Maro-Cohort28-T1	Bag5-Maro-T1	218	224	140	144	182	182	147	147	158	162	222	226	175	183	281	281	185	187
2018	05	28	T1	Maro	Baguirgue	Baguirgue5-8	Bag5	5	F	19.0407	8.56114	19.0421	8.56177	284354	946883	284491	946944	Ind180	Maro-T1	Baguirgue5-8-Cohort28-T1	Maro-Cohort28-T1	Bag5-Maro-T1	200	220	150	158	158	178	149	151	158	160	222	224	181	183	261	261	167	187
2018	05	28	T1	Maro	Baguirgue	Baguirgue5-8	Bag5	6	F	19.0407	8.56114	19.0421	8.56177	284354	946883	284491	946944	Ind181	Maro-T1	Baguirgue5-8-Cohort28-T1	Maro-Cohort28-T1	Bag5-Maro-T1	198	200	150	168	160	176	133	149	158	162	222	222	165	193	257	257	189	203
2018	05	28	T1	Maro	Baguirgue	Baguirgue5-8	Bag5	7	M	19.0407	8.56114	19.0421	8.56177	284354	946883	284491	946944	Ind182	Maro-T1	Baguirgue5-8-Cohort28-T1	Maro-Cohort28-T1	Bag5-Maro-T1	200	202	150	152	158	178	147	149	158	158	222	222	185	187	259	261	169	197
2018	05	28	T1	Maro	Baguirgue	Baguirgue5-8	Bag7	1	F	19.0432	8.56225	19.0421	8.56177	284627	947004	284491	946944	Ind183	Maro-T1	Baguirgue5-8-Cohort28-T1	Maro-Cohort28-T1	Bag7-Maro-T1	196	196	0	0	0	0	145	149	0	0	222	222	175	183	261	267	187	203
2018	05	28	T1	Maro	Baguirgue	Baguirgue5-8	Bag7	2	F	19.0432	8.56225	19.0421	8.56177	284627	947004	284491	946944	Ind184	Maro-T1	Baguirgue5-8-Cohort28-T1	Maro-Cohort28-T1	Bag7-Maro-T1	200	200	142	150	178	178	147	149	158	162	222	224	187	195	259	261	169	189
2018	05	28	T1	Maro	Baguirgue	Baguirgue5-8	Bag7	3	F	19.0432	8.56225	19.0421	8.56177	284627	947004	284491	946944	Ind185	Maro-T1	Baguirgue5-8-Cohort28-T1	Maro-Cohort28-T1	Bag7-Maro-T1	196	196	144	150	178	180	139	159	160	164	222	222	179	185	249	267	167	205
2018	05	28	T1	Maro	Baguirgue	Baguirgue5-8	Bag7	4	F	19.0432	8.56225	19.0421	8.56177	284627	947004	284491	946944	Ind186	Maro-T1	Baguirgue5-8-Cohort28-T1	Maro-Cohort28-T1	Bag7-Maro-T1	196	224	146	148	178	182	139	149	156	158	220	220	175	187	259	261	167	187
2018	05	28	T1	Maro	Baguirgue	Baguirgue5-8	Bag7	5	F	19.0432	8.56225	19.0421	8.56177	284627	947004	284491	946944	Ind187	Maro-T1	Baguirgue5-8-Cohort28-T1	Maro-Cohort28-T1	Bag7-Maro-T1	196	196	152	158	160	180	133	147	158	158	212	224	165	185	249	267	169	185
2018	05	28	T1	Maro	Baguirgue	Baguirgue5-8	Bag7	6	F	19.0432	8.56225	19.0421	8.56177	284627	947004	284491	946944	Ind188	Maro-T1	Baguirgue5-8-Cohort28-T1	Maro-Cohort28-T1	Bag7-Maro-T1	198	214	150	158	178	178	145	151	158	160	222	226	183	185	259	259	169	171
2018	05	28	T1	Maro	Baguirgue	Baguirgue5-8	Bag7	7	M	19.0432	8.56225	19.0421	8.56177	284627	947004	284491	946944	Ind189	Maro-T1	Baguirgue5-8-Cohort28-T1	Maro-Cohort28-T1	Bag7-Maro-T1	196	196	140	156	162	182	151	151	160	160	214	224	183	185	259	261	189	205
2018	05	28	T1	Maro	Baguirgue	Baguirgue5-8	Bag7	8	M	19.0432	8.56225	19.0421	8.56177	284627	947004	284491	946944	Ind190	Maro-T1	Baguirgue5-8-Cohort28-T1	Maro-Cohort28-T1	Bag7-Maro-T1	202	216	150	168	180	180	151	151	162	162	214	224	187	187	259	261	169	207
2018	05	28	T1	Maro	Baguirgue	Baguirgue5-8	Bag7	9	M	19.0432	8.56225	19.0421	8.56177	284627	947004	284491	946944	Ind191	Maro-T1	Baguirgue5-8-Cohort28-T1	Maro-Cohort28-T1	Bag7-Maro-T1	196	202	150	150	160	178	145	145	164	164	222	226	191	193	261	261	185	185
2018	05	28	T1	Maro	Baguirgue	Baguirgue10-12A	Bag10A	1	F	19.0394	8.53794	19.0421	8.56177	284196	944317	284196	944195	Ind192	Maro-T1	Baguirgue10-12A-Cohort28-T1	Maro-Cohort28-T1	Bag10A-Maro-T1	198	200	150	168	180	180	149	151	160	164	222	222	183	185	267	269	169	193
2018	05	28	T1	Maro	Baguirgue	Baguirgue10-12A	Bag10A	2	F	19.0394	8.53794	19.0421	8.56177	284196	944317	284196	944195	Ind193	Maro-T1	Baguirgue10-12A-Cohort28-T1	Maro-Cohort28-T1	Bag10A-Maro-T1	202	224	136	150	176	180	149	151	162	166	214	222	183	187	261	265	167	189
2018	05	28	T1	Maro	Baguirgue	Baguirgue10-12A	Bag10A	3	F	19.0394	8.53794	19.0421	8.56177	284196	944317	284196	944195	Ind194	Maro-T1	Baguirgue10-12A-Cohort28-T1	Maro-Cohort28-T1	Bag10A-Maro-T1	196	196	148	150	158	180	143	147	146	158	222	232	183	185	259	261	169	187
2018	05	28	T1	Maro	Baguirgue	Baguirgue10-12A	Bag10A	4	F	19.0394	8.53794	19.0421	8.56177	284196	944317	284196	944195	Ind195	Maro-T1	Baguirgue10-12A-Cohort28-T1	Maro-Cohort28-T1	Bag10A-Maro-T1	200	202	150	156	178	180	133	159	160	162	214	222	175	187	249	259	169	207
2018	05	28	T1	Maro	Baguirgue	Baguirgue10-12A	Bag10A	5	M	19.0394	8.53794	19.0421	8.56177	284196	944317	284196	944195	Ind196	Maro-T1	Baguirgue10-12A-Cohort28-T1	Maro-Cohort28-T1	Bag10A-Maro-T1	196	200	140	150	178	188	149	151	158	158	214	234	183	187	259	261	167	187
2018	05	28	T1	Maro	Baguirgue	Baguirgue10-12A	Bag10A	6	F	19.0394	8.53794	19.0421	8.56177	284196	944317	284196	944195	Ind197	Maro-T1	Baguirgue10-12A-Cohort28-T1	Maro-Cohort28-T1	Bag10A-Maro-T1	196	214	140	146	-999	-999	151	151	156	158	222	222	183	195	261	265	205	205
2018	05	28	T1	Maro	Baguirgue	Baguirgue10-12A	Bag10A	7	F	19.0394	8.53794	19.0421	8.56177	284196	944317	284196	944195	Ind198	Maro-T1	Baguirgue10-12A-Cohort28-T1	Maro-Cohort28-T1	Bag10A-Maro-T1	202	218	144	152	160	176	137	149	158	170	222	222	175	175	249	261	169	169
2018	05	28	T1	Maro	Baguirgue	Baguirgue10-12A	Bag10A	8	M	19.0394	8.53794	19.0421	8.56177	284196	944317	284196	944195	Ind199	Maro-T1	Baguirgue10-12A-Cohort28-T1	Maro-Cohort28-T1	Bag10A-Maro-T1	196	216	144	144	182	182	143	151	158	158	222	222	185	193	261	263	169	187
2018	05	28	T1	Maro	Baguirgue	Baguirgue10-12A	Bag10A	9	M	19.0394	8.53794	19.0421	8.56177	284196	944317	284196	944195	Ind200	Maro-T1	Baguirgue10-12A-Cohort28-T1	Maro-Cohort28-T1	Bag10A-Maro-T1	196	214	140	146	160	184	151	151	144	144	222	222	177	183	259	261	205	205
2018	05	28	T1	Maro	Baguirgue	Baguirgue10-12A	Bag10A	10	M	19.0394	8.53794	19.0421	8.56177	284196	944317	284196	944195	Ind201	Maro-T1	Baguirgue10-12A-Cohort28-T1	Maro-Cohort28-T1	Bag10A-Maro-T1	196	196	150	156	178	180	149	151	162	162	224	226	181	187	259	261	213	213
2018	05	28	T1	Maro	Baguirgue	Baguirgue10-12A	Bag10A	11	F	19.0394	8.53794	19.0421	8.56177	284196	944317	284196	944195	Ind202	Maro-T1	Baguirgue10-12A-Cohort28-T1	Maro-Cohort28-T1	Bag10A-Maro-T1	196	196	144	150	160	182	143	147	146	156	224	224	185	187	249	267	0	0
2018	05	28	T1	Maro	Baguirgue	Baguirgue10-12A	Bag10A	12	M	19.0394	8.53794	19.0421	8.56177	284196	944317	284196	944195	Ind203	Maro-T1	Baguirgue10-12A-Cohort28-T1	Maro-Cohort28-T1	Bag10A-Maro-T1	196	200	150	150	178	178	147	151	160	160	222	222	183	195	259	261	-999	-999
2018	05	28	T1	Maro	Baguirgue	Baguirgue10-12A	Bag10A	13	M	19.0394	8.53794	19.0421	8.56177	284196	944317	284196	944195	Ind204	Maro-T1	Baguirgue10-12A-Cohort28-T1	Maro-Cohort28-T1	Bag10A-Maro-T1	196	198	146	168	180	184	143	147	152	152	222	224	175	185	261	269	187	187
2018	05	28	T1	Maro	Baguirgue	Baguirgue10-12A	Bag11A	1	F	19.0394	8.53573	19.0421	8.56177	284195	944073	284196	944195	Ind205	Maro-T1	Baguirgue10-12A-Cohort28-T1	Maro-Cohort28-T1	Bag11A-Maro-T1	196	196	150	172	182	190	147	159	158	158	222	288	187	187	261	261	189	189
2018	05	28	T1	Maro	Baguirgue	Baguirgue10-12A	Bag11A	2	F	19.0394	8.53573	19.0421	8.56177	284195	944073	284196	944195	Ind206	Maro-T1	Baguirgue10-12A-Cohort28-T1	Maro-Cohort28-T1	Bag11A-Maro-T1	196	200	144	148	160	186	133	151	162	162	224	272	165	181	259	261	169	169
2018	05	28	T1	Maro	Baguirgue	Baguirgue10-12A	Bag11A	3	F	19.0394	8.53573	19.0421	8.56177	284195	944073	284196	944195	Ind207	Maro-T1	Baguirgue10-12A-Cohort28-T1	Maro-Cohort28-T1	Bag11A-Maro-T1	196	218	144	150	160	186	133	145	158	158	222	222	181	193	249	261	169	213
2018	05	28	T1	Maro	Baguirgue	Baguirgue10-12A	Bag11A	4	M	19.0394	8.53573	19.0421	8.56177	284195	944073	284196	944195	Ind208	Maro-T1	Baguirgue10-12A-Cohort28-T1	Maro-Cohort28-T1	Bag11A-Maro-T1	196	196	140	150	160	178	153	157	158	158	222	224	183	185	267	267	169	189
2018	05	28	T1	Maro	Baguirgue	Baguirgue10-12A	Bag11A	5	M	19.0394	8.53573	19.0421	8.56177	284195	944073	284196	944195	Ind209	Maro-T1	Baguirgue10-12A-Cohort28-T1	Maro-Cohort28-T1	Bag11A-Maro-T1	196	202	144	150	160	160	145	147	162	162	212	214	175	179	267	269	187	197
2018	05	28	T1	Maro	Baguirgue	Baguirgue10-12A	Bag11A	6	F	19.0394	8.53573	19.0421	8.56177	284195	944073	284196	944195	Ind210	Maro-T1	Baguirgue10-12A-Cohort28-T1	Maro-Cohort28-T1	Bag11A-Maro-T1	200	200	140	156	160	182	149	151	146	158	222	222	183	195	259	261	0	0
2018	05	28	T1	Maro	Baguirgue	Baguirgue10-12A	Bag11A	7	F	19.0394	8.53573	19.0421	8.56177	284195	944073	284196	944195	Ind211	Maro-T1	Baguirgue10-12A-Cohort28-T1	Maro-Cohort28-T1	Bag11A-Maro-T1	198	198	140	150	156	184	133	151	160	168	222	224	175	185	261	269	0	0
2018	05	28	T1	Maro	Baguirgue	Baguirgue10-12A	Bag11A	8	F	19.0394	8.53573	19.0421	8.56177	284195	944073	284196	944195	Ind212	Maro-T1	Baguirgue10-12A-Cohort28-T1	Maro-Cohort28-T1	Bag11A-Maro-T1	196	196	150	150	160	176	149	149	160	160	226	232	183	189	257	261	0	0
2018	05	28	T1	Maro	Baguirgue	Baguirgue10-12A	Bag11A	9	F	19.0394	8.53573	19.0421	8.56177	284195	944073	284196	944195	Ind213	Maro-T1	Baguirgue10-12A-Cohort28-T1	Maro-Cohort28-T1	Bag11A-Maro-T1	200	200	150	188	158	162	159	163	162	162	222	222	187	187	265	267	0	0
2018	05	28	T1	Maro	Baguirgue	Baguirgue10-12A	Bag11A	10	M	19.0394	8.53573	19.0421	8.56177	284195	944073	284196	944195	Ind214	Maro-T1	Baguirgue10-12A-Cohort28-T1	Maro-Cohort28-T1	Bag11A-Maro-T1	196	200	150	150	158	178	137	143	164	164	222	226	183	183	-999	-999	0	0
2018	05	28	T1	Maro	Baguirgue	Baguirgue10-12A	Bag11A	11	M	19.0394	8.53573	19.0421	8.56177	284195	944073	284196	944195	Ind215	Maro-T1	Baguirgue10-12A-Cohort28-T1	Maro-Cohort28-T1	Bag11A-Maro-T1	196	202	140	170	158	182	145	151	164	164	224	224	179	185	261	261	0	0
2018	05	28	T1	Maro	Baguirgue	Baguirgue10-12A	Bag11A	12	M	19.0394	8.53573	19.0421	8.56177	284195	944073	284196	944195	Ind216	Maro-T1	Baguirgue10-12A-Cohort28-T1	Maro-Cohort28-T1	Bag11A-Maro-T1	0	0	0	0	0	0	0	0	0	0	0	0	183	193	259	277	0	0
2018	05	28	T1	Maro	Doro	Doro13-15A	Doro14A	1	F	18.9922	8.51475	19.0421	8.56177	278981	941779	278981	941779	Ind217	Maro-T1	Doro13-15A-Cohort28-T1	Maro-Cohort28-T1	Doro14A-Maro-T1	196	224	156	172	160	176	145	151	162	162	232	232	175	187	257	267	187	203
2018	05	28	T1	Maro	Doro	Doro13-15A	Doro14A	2	F	18.9922	8.51475	19.0421	8.56177	278981	941779	278981	941779	Ind218	Maro-T1	Doro13-15A-Cohort28-T1	Maro-Cohort28-T1	Doro14A-Maro-T1	196	200	148	156	162	182	151	151	162	162	222	222	175	195	261	265	189	191
2018	05	28	T1	Maro	Doro	Doro13-15A	Doro14A	3	F	18.9922	8.51475	19.0421	8.56177	278981	941779	278981	941779	Ind219	Maro-T1	Doro13-15A-Cohort28-T1	Maro-Cohort28-T1	Doro14A-Maro-T1	196	196	140	150	178	180	149	151	158	162	222	222	181	183	259	261	191	207
2018	05	28	T1	Maro	Doro	Doro13-15A	Doro14A	4	M	18.9922	8.51475	19.0421	8.56177	278981	941779	278981	941779	Ind220	Maro-T1	Doro13-15A-Cohort28-T1	Maro-Cohort28-T1	Doro14A-Maro-T1	208	214	128	128	156	160	145	145	158	162	222	222	165	193	261	261	203	203
2018	05	28	T1	Maro	Doro	Doro13-15A	Doro14A	5	M	18.9922	8.51475	19.0421	8.56177	278981	941779	278981	941779	Ind221	Maro-T1	Doro13-15A-Cohort28-T1	Maro-Cohort28-T1	Doro14A-Maro-T1	198	202	150	192	158	178	149	151	160	160	224	224	175	183	259	267	169	189
2018	05	28	T1	Maro	Doro	Doro17-19A	Doro18	1	M	18.9351	8.44672	18.9351	8.44672	272654	934286	272654	934286	Ind222	Maro-T1	Doro17-19A-Cohort28-T1	Maro-Cohort28-T1	Doro18-Maro-T1	196	218	-999	-999	156	160	149	149	158	158	212	226	181	193	257	265	167	191
2018	05	28	T1	Maro	Sandana	Sandana	San26	1	F	18.8864	8.36542	18.8864	8.36542	267247	925321	267247	925321	Ind223	Maro-T1	Sandana-Cohort28-T1	Maro-Cohort28-T1	San26-Maro-T1	196	196	148	148	160	160	147	149	158	158	222	222	165	193	261	277	167	195
2018	04	28	T1	Maro	Taguina	Taguina30-32	tag31	1	F	18.8449	8.3483	18.8449	8.3483	262665	923451	262665	923451	Ind224	Maro-T1	Taguina30-32-Cohort28-T1	Maro-Cohort28-T1	tag31-Maro-T1	196	208	150	160	160	176	137	151	160	160	222	222	185	191	259	259	169	199
2018	04	28	T1	Maro	Ferrick	Ferrick	Fe37	1	F	18.7778	8.34066	18.7778	8.34066	255259	922647	255259	922647	Ind225	Maro-T1	Ferrick-Cohort28-T1	Maro-Cohort28-T1	Fe37-Maro-T1	196	196	150	150	160	176	145	149	160	160	0	0	187	191	0	0	169	197
2018	10	31	T2	Maro	Baguirgue	Baguirgue2-4	Bag4	1	M	19.046	8.57183	19.046	8.57183	284943	948062	284943	948062	Ind226	Maro-T2	Baguirgue2-4-Cohort31-T2	Maro-Cohort31-T2	Bag4-Maro-T2	196	224	140	170	158	178	133	133	160	160	224	224	185	193	261	281	195	207
2018	10	31	T2	Maro	Baguirgue	Baguirgue2-4	Bag4	2	M	19.046	8.57183	19.046	8.57183	284943	948062	284943	948062	Ind227	Maro-T2	Baguirgue2-4-Cohort31-T2	Maro-Cohort31-T2	Bag4-Maro-T2	202	224	150	152	180	180	143	147	160	160	214	224	187	193	261	269	187	199
2018	10	31	T2	Maro	Baguirgue	Baguirgue5-8	Bag5	1	F	19.0407	8.56114	19.0414	8.56146	284354	946883	284491	946944	Ind228	Maro-T2	Baguirgue5-8-Cohort31-T2	Maro-Cohort31-T2	Bag5-Maro-T2	196	200	140	158	158	182	145	147	162	162	212	212	183	193	259	263	189	203
2018	10	31	T2	Maro	Baguirgue	Baguirgue5-8	Bag5	2	F	19.0407	8.56114	19.0414	8.56146	284354	946883	284491	946944	Ind229	Maro-T2	Baguirgue5-8-Cohort31-T2	Maro-Cohort31-T2	Bag5-Maro-T2	196	198	136	150	174	180	149	163	158	162	222	230	187	193	261	265	185	187
2018	10	31	T2	Maro	Baguirgue	Baguirgue5-8	Bag5	3	F	19.0407	8.56114	19.0414	8.56146	284354	946883	284491	946944	Ind230	Maro-T2	Baguirgue5-8-Cohort31-T2	Maro-Cohort31-T2	Bag5-Maro-T2	196	200	144	150	158	178	145	159	-999	-999	222	222	185	193	259	261	167	189
2018	10	31	T2	Maro	Baguirgue	Baguirgue5-8	Bag5	4	M	19.0407	8.56114	19.0414	8.56146	284354	946883	284491	946944	Ind231	Maro-T2	Baguirgue5-8-Cohort31-T2	Maro-Cohort31-T2	Bag5-Maro-T2	202	216	144	152	158	178	137	145	158	158	224	224	193	195	257	261	169	207
2018	10	31	T2	Maro	Baguirgue	Baguirgue5-8	Bag5	5	M	19.0407	8.56114	19.0414	8.56146	284354	946883	284491	946944	Ind232	Maro-T2	Baguirgue5-8-Cohort31-T2	Maro-Cohort31-T2	Bag5-Maro-T2	196	218	150	150	156	178	143	145	162	162	222	224	181	183	249	259	187	189
2018	10	31	T2	Maro	Baguirgue	Baguirgue5-8	Bag7	1	F	19.0432	8.56225	19.0414	8.56146	284627	947004	284491	946944	Ind233	Maro-T2	Baguirgue5-8-Cohort31-T2	Maro-Cohort31-T2	Bag7-Maro-T2	218	224	148	168	176	178	145	149	158	166	218	270	175	181	259	261	169	213
2018	10	31	T2	Maro	Baguirgue	Baguirgue5-8	Bag7	2	F	19.0432	8.56225	19.0414	8.56146	284627	947004	284491	946944	Ind234	Maro-T2	Baguirgue5-8-Cohort31-T2	Maro-Cohort31-T2	Bag7-Maro-T2	198	200	150	160	162	182	143	145	160	160	222	222	183	185	269	277	173	175
2018	10	31	T2	Maro	Baguirgue	Baguirgue10-12A	Bag10A	1	F	19.0394	8.53794	19.0394	8.53725	284196	944317	284196	944195	Ind235	Maro-T2	Baguirgue10-12A-Cohort31-T2	Maro-Cohort31-T2	Bag10A-Maro-T2	196	210	150	192	178	178	137	159	162	164	214	226	187	187	259	259	169	197
2018	10	31	T2	Maro	Baguirgue	Baguirgue10-12A	Bag10A	2	F	19.0394	8.53794	19.0394	8.53725	284196	944317	284196	944195	Ind236	Maro-T2	Baguirgue10-12A-Cohort31-T2	Maro-Cohort31-T2	Bag10A-Maro-T2	196	198	150	152	158	182	145	159	158	158	214	224	183	185	259	267	205	205
2018	10	31	T2	Maro	Baguirgue	Baguirgue10-12A	Bag10A	3	M	19.0394	8.53794	19.0394	8.53725	284196	944317	284196	944195	Ind237	Maro-T2	Baguirgue10-12A-Cohort31-T2	Maro-Cohort31-T2	Bag10A-Maro-T2	196	218	170	190	158	158	149	151	158	158	222	222	175	193	259	261	203	203
2018	10	31	T2	Maro	Baguirgue	Baguirgue10-12A	Bag10A	4	M	19.0394	8.53794	19.0394	8.53725	284196	944317	284196	944195	Ind238	Maro-T2	Baguirgue10-12A-Cohort31-T2	Maro-Cohort31-T2	Bag10A-Maro-T2	196	216	156	164	178	178	149	149	160	160	222	224	175	193	261	265	167	189
2018	10	31	T2	Maro	Baguirgue	Baguirgue10-12A	Bag10A	5	M	19.0394	8.53794	19.0394	8.53725	284196	944317	284196	944195	Ind239	Maro-T2	Baguirgue10-12A-Cohort31-T2	Maro-Cohort31-T2	Bag10A-Maro-T2	196	214	144	150	158	184	147	149	158	158	220	222	179	195	249	265	197	213
2018	10	31	T2	Maro	Baguirgue	Baguirgue10-12A	Bag10A	6	M	19.0394	8.53794	19.0394	8.53725	284196	944317	284196	944195	Ind240	Maro-T2	Baguirgue10-12A-Cohort31-T2	Maro-Cohort31-T2	Bag10A-Maro-T2	196	202	146	150	180	180	147	149	166	166	214	224	177	185	259	261	173	175
2018	10	31	T2	Maro	Baguirgue	Baguirgue10-12A	Bag10A	7	M	19.0394	8.53794	19.0394	8.53725	284196	944317	284196	944195	Ind241	Maro-T2	Baguirgue10-12A-Cohort31-T2	Maro-Cohort31-T2	Bag10A-Maro-T2	200	202	140	150	180	180	149	151	164	164	222	222	175	193	249	249	185	187
2018	10	31	T2	Maro	Baguirgue	Baguirgue10-12A	Bag10A	8	M	19.0394	8.53794	19.0394	8.53725	284196	944317	284196	944195	Ind242	Maro-T2	Baguirgue10-12A-Cohort31-T2	Maro-Cohort31-T2	Bag10A-Maro-T2	196	200	152	164	176	180	149	159	164	164	222	228	175	193	259	261	207	207
2018	10	31	T2	Maro	Baguirgue	Baguirgue10-12A	Bag10A	9	F	19.0394	8.53794	19.0394	8.53725	284196	944317	284196	944195	Ind243	Maro-T2	Baguirgue10-12A-Cohort31-T2	Maro-Cohort31-T2	Bag10A-Maro-T2	196	196	150	150	160	182	149	151	156	162	222	222	179	183	265	281	187	191
2018	10	31	T2	Maro	Baguirgue	Baguirgue10-12A	Bag10A	10	F	19.0394	8.53794	19.0394	8.53725	284196	944317	284196	944195	Ind244	Maro-T2	Baguirgue10-12A-Cohort31-T2	Maro-Cohort31-T2	Bag10A-Maro-T2	196	204	146	146	176	182	145	159	156	164	214	224	185	193	261	277	197	197
2018	10	31	T2	Maro	Baguirgue	Baguirgue10-12A	Bag10A	11	M	19.0394	8.53794	19.0394	8.53725	284196	944317	284196	944195	Ind245	Maro-T2	Baguirgue10-12A-Cohort31-T2	Maro-Cohort31-T2	Bag10A-Maro-T2	196	196	150	150	178	178	149	151	158	158	224	234	185	193	259	261	187	189
2018	10	31	T2	Maro	Baguirgue	Baguirgue10-12A	Bag11A	1	F	19.0394	8.53573	19.0394	8.53725	284195	944073	284196	944195	Ind246	Maro-T2	Baguirgue10-12A-Cohort31-T2	Maro-Cohort31-T2	Bag11A-Maro-T2	196	210	150	150	182	182	149	163	162	164	222	226	179	187	261	281	187	189
2018	10	31	T2	Maro	Baguirgue	Baguirgue10-12A	Bag11A	2	F	19.0394	8.53573	19.0394	8.53725	284195	944073	284196	944195	Ind247	Maro-T2	Baguirgue10-12A-Cohort31-T2	Maro-Cohort31-T2	Bag11A-Maro-T2	196	200	168	170	158	158	145	151	162	164	224	224	183	185	249	267	169	203
2018	10	31	T2	Maro	Baguirgue	Baguirgue10-12A	Bag11A	3	F	19.0394	8.53573	19.0394	8.53725	284195	944073	284196	944195	Ind248	Maro-T2	Baguirgue10-12A-Cohort31-T2	Maro-Cohort31-T2	Bag11A-Maro-T2	196	196	170	170	176	182	145	149	158	160	222	222	175	179	257	257	187	187
2018	10	31	T2	Maro	Baguirgue	Baguirgue10-12A	Bag11A	4	F	19.0394	8.53573	19.0394	8.53725	284195	944073	284196	944195	Ind249	Maro-T2	Baguirgue10-12A-Cohort31-T2	Maro-Cohort31-T2	Bag11A-Maro-T2	210	216	150	150	176	180	147	149	156	158	222	222	193	195	259	261	185	189
2018	10	31	T2	Maro	Baguirgue	Baguirgue10-12A	Bag11A	5	M	19.0394	8.53573	19.0394	8.53725	284195	944073	284196	944195	Ind250	Maro-T2	Baguirgue10-12A-Cohort31-T2	Maro-Cohort31-T2	Bag11A-Maro-T2	196	200	150	152	174	182	145	149	158	158	222	222	185	193	269	269	187	197
2018	10	31	T2	Maro	Doro	Doro13-15A	Doro13A	1	M	18.9914	8.51589	18.992	8.51498	278895	941905	278938	941842	Ind251	Maro-T2	Doro13-15A-Cohort31-T2	Maro-Cohort31-T2	Doro13A-Maro-T2	196	198	150	150	160	160	133	147	162	162	228	228	183	193	257	265	169	203
2018	10	31	T2	Maro	Doro	Doro13-15A	Doro14A	1	M	18.9922	8.51475	18.992	8.51498	278981	941779	278938	941842	Ind252	Maro-T2	Doro13-15A-Cohort31-T2	Maro-Cohort31-T2	Doro14A-Maro-T2	196	200	150	158	178	190	149	151	166	166	222	222	183	185	259	261	195	197
2018	10	31	T2	Maro	Doro	Doro13-15A	Doro14A	2	F	18.9922	8.51475	18.992	8.51498	278981	941779	278938	941842	Ind253	Maro-T2	Doro13-15A-Cohort31-T2	Maro-Cohort31-T2	Doro14A-Maro-T2	196	196	158	158	190	194	149	149	162	166	222	222	185	193	261	261	189	197
2018	10	31	T2	Maro	Doro	Doro13-15A	Doro14A	3	M	18.9922	8.51475	18.992	8.51498	278981	941779	278938	941842	Ind254	Maro-T2	Doro13-15A-Cohort31-T2	Maro-Cohort31-T2	Doro14A-Maro-T2	196	196	150	150	178	178	147	159	158	158	224	224	167	183	259	261	167	195
2018	10	31	T2	Maro	Doro	Doro13-15A	Doro14A	4	M	18.9922	8.51475	18.992	8.51498	278981	941779	278938	941842	Ind255	Maro-T2	Doro13-15A-Cohort31-T2	Maro-Cohort31-T2	Doro14A-Maro-T2	196	200	146	192	160	194	145	149	158	158	222	222	175	183	259	261	203	213
2018	10	31	T2	Maro	Taguina	Taguina30-32	tag31	1	F	18.8449	8.3483	18.8453	8.3483	262665	923451	262668	923423	Ind256	Maro-T2	Taguina30-32-Cohort31-T2	Maro-Cohort31-T2	tag31-Maro-T2	196	196	150	150	178	178	149	153	146	170	222	222	183	193	261	261	197	197
2018	10	31	T2	Maro	Taguina	Taguina30-32	tag31	2	F	18.8449	8.3483	18.8453	8.3483	262665	923451	262668	923423	Ind257	Maro-T2	Taguina30-32-Cohort31-T2	Maro-Cohort31-T2	tag31-Maro-T2	196	200	150	150	182	182	143	151	146	158	222	222	165	193	261	277	187	197
2018	10	31	T2	Maro	Taguina	Taguina30-32	tag31	3	M	18.8449	8.3483	18.8453	8.3483	262665	923451	262668	923423	Ind258	Maro-T2	Taguina30-32-Cohort31-T2	Maro-Cohort31-T2	tag31-Maro-T2	196	208	-999	-999	178	182	149	151	160	160	-999	-999	187	187	259	261	195	207
2018	10	31	T2	Maro	Taguina	Taguina30-32	tag32	1	F	18.8455	8.3483	18.8453	8.3483	262672	923394	262668	923423	Ind259	Maro-T2	Taguina30-32-Cohort31-T2	Maro-Cohort31-T2	tag32-Maro-T2	196	196	150	170	158	160	153	159	146	162	222	222	183	189	257	261	187	203
2018	10	31	T2	Maro	Taguina	Taguina30-32	tag32	2	M	18.8455	8.3483	18.8453	8.3483	262672	923394	262668	923423	Ind260	Maro-T2	Taguina30-32-Cohort31-T2	Maro-Cohort31-T2	tag32-Maro-T2	196	200	140	150	160	180	143	149	158	158	222	226	187	187	265	267	-999	-999
2018	10	31	T2	Maro	Taguina	Taguina30-32	tag32	3	M	18.8455	8.3483	18.8453	8.3483	262672	923394	262668	923423	Ind261	Maro-T2	Taguina30-32-Cohort31-T2	Maro-Cohort31-T2	tag32-Maro-T2	198	208	150	150	158	178	149	159	158	158	224	234	183	183	261	261	185	187
2018	10	31	T2	Maro	Taguina	Taguina30-32	tag32	4	M	18.8455	8.3483	18.8453	8.3483	262672	923394	262668	923423	Ind262	Maro-T2	Taguina30-32-Cohort31-T2	Maro-Cohort31-T2	tag32-Maro-T2	196	210	150	150	160	176	143	149	158	158	222	222	179	185	261	261	-999	-999
2018	10	31	T2	Maro	Taguina	Taguina30-32	tag32	5	M	18.8455	8.3483	18.8453	8.3483	262672	923394	262668	923423	Ind263	Maro-T2	Taguina30-32-Cohort31-T2	Maro-Cohort31-T2	tag32-Maro-T2	196	196	150	158	178	182	145	169	158	158	222	224	183	193	259	277	197	197
2018	10	31	T2	Maro	Pont	Pont	P41	1	M	18.7508	8.33113	18.7508	8.33113	252283	921609	252283	921609	Ind264	Maro-T2	Pont-Cohort31-T2	Maro-Cohort31-T2	P41-Maro-T2	200	204	150	150	176	178	145	159	158	158	222	222	185	187	249	267	-999	-999
2018	10	31	T2	Maro	Pont	Pont	P41	2	F	18.7508	8.33113	18.7508	8.33113	252283	921609	252283	921609	Ind265	Maro-T2	Pont-Cohort31-T2	Maro-Cohort31-T2	P41-Maro-T2	206	206	148	152	176	178	133	153	164	170	222	222	185	185	259	269	169	187
2018	12	32	T0	Dokoutou	Dokoutou	Dokoutou	MBA1	1	M	16.0682	8.08381	16.0677	8.0838	617693	893718	617693	893718	Ind266	Dokoutou-T0	Dokoutou-Cohort32-T0	Dokoutou-Cohort32-T0	MBA1-Dokoutou-T0	196	196	152	170	180	180	133	151	158	158	222	222	181	187	261	283	181	183
2018	12	32	T0	Dokoutou	Dokoutou	Dokoutou	MBA1	2	M	16.0682	8.08381	16.0677	8.0838	617693	893718	617693	893718	Ind267	Dokoutou-T0	Dokoutou-Cohort32-T0	Dokoutou-Cohort32-T0	MBA1-Dokoutou-T0	200	200	158	162	170	178	149	149	162	162	222	244	181	187	261	267	181	201
2018	12	32	T0	Dokoutou	Dokoutou	Dokoutou	MBA1	3	F	16.0682	8.08381	16.0677	8.0838	617693	893718	617693	893718	Ind268	Dokoutou-T0	Dokoutou-Cohort32-T0	Dokoutou-Cohort32-T0	MBA1-Dokoutou-T0	196	200	150	168	158	170	133	149	158	158	222	222	179	187	261	265	181	187
2018	12	32	T0	Dokoutou	Dokoutou	Dokoutou	MBA1	4	M	16.0682	8.08381	16.0677	8.0838	617693	893718	617693	893718	Ind269	Dokoutou-T0	Dokoutou-Cohort32-T0	Dokoutou-Cohort32-T0	MBA1-Dokoutou-T0	196	200	150	170	178	180	133	149	160	160	222	222	179	187	269	275	183	187
2018	12	32	T0	Dokoutou	Dokoutou	Dokoutou	MBA1	5	F	16.0682	8.08381	16.0677	8.0838	617693	893718	617693	893718	Ind270	Dokoutou-T0	Dokoutou-Cohort32-T0	Dokoutou-Cohort32-T0	MBA1-Dokoutou-T0	196	204	148	174	158	180	133	149	158	158	224	244	187	191	265	269	187	197
2018	12	32	T0	Dokoutou	Dokoutou	Dokoutou	MBA1	6	F	16.0682	8.08381	16.0677	8.0838	617693	893718	617693	893718	Ind271	Dokoutou-T0	Dokoutou-Cohort32-T0	Dokoutou-Cohort32-T0	MBA1-Dokoutou-T0	196	196	144	166	180	192	153	153	158	158	224	244	179	179	267	283	183	187
2018	12	32	T0	Dokoutou	Dokoutou	Dokoutou	MBA1	7	F	16.0682	8.08381	16.0677	8.0838	617693	893718	617693	893718	Ind272	Dokoutou-T0	Dokoutou-Cohort32-T0	Dokoutou-Cohort32-T0	MBA1-Dokoutou-T0	196	196	144	158	178	178	143	153	158	158	222	222	187	187	261	269	187	197
2018	12	32	T0	Dokoutou	Dokoutou	Dokoutou	MBA1	8	M	16.0682	8.08381	16.0677	8.0838	617693	893718	617693	893718	Ind273	Dokoutou-T0	Dokoutou-Cohort32-T0	Dokoutou-Cohort32-T0	MBA1-Dokoutou-T0	196	204	144	150	158	178	133	139	158	158	244	244	179	187	265	265	183	201
2018	12	32	T0	Dokoutou	Dokoutou	Dokoutou	MBA1	9	F	16.0682	8.08381	16.0677	8.0838	617693	893718	617693	893718	Ind274	Dokoutou-T0	Dokoutou-Cohort32-T0	Dokoutou-Cohort32-T0	MBA1-Dokoutou-T0	196	202	158	166	174	180	0	0	158	160	222	244	179	187	0	0	0	0
2018	12	32	T0	Dokoutou	Dokoutou	Dokoutou	MBA1	10	M	16.0682	8.08381	16.0677	8.0838	617693	893718	617693	893718	Ind275	Dokoutou-T0	Dokoutou-Cohort32-T0	Dokoutou-Cohort32-T0	MBA1-Dokoutou-T0	196	196	144	150	178	192	133	149	158	158	222	222	179	191	261	265	197	201
2018	12	32	T0	Dokoutou	Dokoutou	Dokoutou	MBA1	11	M	16.0682	8.08381	16.0677	8.0838	617693	893718	617693	893718	Ind276	Dokoutou-T0	Dokoutou-Cohort32-T0	Dokoutou-Cohort32-T0	MBA1-Dokoutou-T0	196	196	144	162	174	176	133	149	158	158	238	238	181	187	269	281	169	201
2018	12	32	T0	Dokoutou	Dokoutou	Dokoutou	MBA1	12	F	16.0682	8.08381	16.0677	8.0838	617693	893718	617693	893718	Ind277	Dokoutou-T0	Dokoutou-Cohort32-T0	Dokoutou-Cohort32-T0	MBA1-Dokoutou-T0	200	200	150	158	180	180	139	149	158	160	214	222	179	179	269	283	183	213
2018	12	32	T0	Dokoutou	Dokoutou	Dokoutou	MBA2	1	F	16.0676	8.08379	16.0677	8.0838	617634	893715	617634	893715	Ind278	Dokoutou-T0	Dokoutou-Cohort32-T0	Dokoutou-Cohort32-T0	MBA2-Dokoutou-T0	196	204	170	174	158	180	139	149	162	166	222	222	179	187	259	261	187	195
2018	12	32	T0	Dokoutou	Dokoutou	Dokoutou	MBA2	2	M	16.0676	8.08379	16.0677	8.0838	617634	893715	617634	893715	Ind279	Dokoutou-T0	Dokoutou-Cohort32-T0	Dokoutou-Cohort32-T0	MBA2-Dokoutou-T0	200	200	158	164	170	180	153	153	158	158	244	244	179	179	259	283	181	187
2018	12	32	T0	Dokoutou	Dokoutou	Dokoutou	MBA2	3	F	16.0676	8.08379	16.0677	8.0838	617634	893715	617634	893715	Ind280	Dokoutou-T0	Dokoutou-Cohort32-T0	Dokoutou-Cohort32-T0	MBA2-Dokoutou-T0	196	196	150	168	174	174	149	149	158	158	232	270	177	179	265	265	197	215
2018	12	32	T0	Dokoutou	Dokoutou	Dokoutou	MBA2	4	F	16.0676	8.08379	16.0677	8.0838	617634	893715	617634	893715	Ind281	Dokoutou-T0	Dokoutou-Cohort32-T0	Dokoutou-Cohort32-T0	MBA2-Dokoutou-T0	196	200	166	176	176	180	133	151	158	158	224	224	181	181	275	283	187	213
2018	12	32	T0	Dokoutou	Dokoutou	Dokoutou	MBA2	5	F	16.0676	8.08379	16.0677	8.0838	617634	893715	617634	893715	Ind282	Dokoutou-T0	Dokoutou-Cohort32-T0	Dokoutou-Cohort32-T0	MBA2-Dokoutou-T0	200	204	150	170	176	178	149	149	158	158	222	244	187	187	265	267	169	201
2018	12	32	T0	Dokoutou	Dokoutou	Dokoutou	MBA2	6	M	16.0676	8.08379	16.0677	8.0838	617634	893715	617634	893715	Ind283	Dokoutou-T0	Dokoutou-Cohort32-T0	Dokoutou-Cohort32-T0	MBA2-Dokoutou-T0	196	200	150	174	180	192	149	151	158	158	222	244	179	191	261	265	183	201
2018	12	32	T0	Dokoutou	Dokoutou	Dokoutou	MBA2	7	M	16.0676	8.08379	16.0677	8.0838	617634	893715	617634	893715	Ind284	Dokoutou-T0	Dokoutou-Cohort32-T0	Dokoutou-Cohort32-T0	MBA2-Dokoutou-T0	196	196	144	158	170	180	133	143	158	158	222	222	181	187	261	283	183	199
2018	12	32	T0	Dokoutou	Dokoutou	Dokoutou	MBA2	8	M	16.0676	8.08379	16.0677	8.0838	617634	893715	617634	893715	Ind285	Dokoutou-T0	Dokoutou-Cohort32-T0	Dokoutou-Cohort32-T0	MBA2-Dokoutou-T0	196	196	158	166	180	182	133	133	158	158	224	270	179	189	261	269	169	181
2018	12	32	T0	Dokoutou	Dokoutou	Dokoutou	MBA3	1	M	16.0673	8.08377	16.0677	8.0838	617601	893713	617601	893713	Ind286	Dokoutou-T0	Dokoutou-Cohort32-T0	Dokoutou-Cohort32-T0	MBA3-Dokoutou-T0	200	200	158	170	178	192	139	149	158	158	222	244	187	191	261	269	183	187
2018	12	32	T0	Dokoutou	Dokoutou	Dokoutou	MBA3	2	M	16.0673	8.08377	16.0677	8.0838	617601	893713	617601	893713	Ind287	Dokoutou-T0	Dokoutou-Cohort32-T0	Dokoutou-Cohort32-T0	MBA3-Dokoutou-T0	196	196	150	172	158	180	133	149	158	158	224	224	179	191	265	269	181	187
2018	12	32	T0	Dokoutou	Dokoutou	Dokoutou	MBA4	1	M	16.067	8.08375	16.0677	8.0838	617566	893710	617566	893710	Ind288	Dokoutou-T0	Dokoutou-Cohort32-T0	Dokoutou-Cohort32-T0	MBA4-Dokoutou-T0	196	196	148	166	170	180	133	149	158	158	222	222	179	187	269	283	181	201
2018	12	32	T0	Dokoutou	Dokoutou	Dokoutou	MBA4	2	F	16.067	8.08375	16.0677	8.0838	617566	893710	617566	893710	Ind289	Dokoutou-T0	Dokoutou-Cohort32-T0	Dokoutou-Cohort32-T0	MBA4-Dokoutou-T0	196	196	158	158	182	192	143	153	158	158	222	222	179	189	269	271	183	211
2018	12	32	T0	Dokoutou	Dokoutou	Dokoutou	MBA4	3	M	16.067	8.08375	16.0677	8.0838	617566	893710	617566	893710	Ind290	Dokoutou-T0	Dokoutou-Cohort32-T0	Dokoutou-Cohort32-T0	MBA4-Dokoutou-T0	196	196	160	168	178	178	149	149	160	160	222	222	179	181	267	269	181	183
2018	12	32	T0	Dokoutou	Dokoutou	Dokoutou	MBA4	4	F	16.067	8.08375	16.0677	8.0838	617566	893710	617566	893710	Ind291	Dokoutou-T0	Dokoutou-Cohort32-T0	Dokoutou-Cohort32-T0	MBA4-Dokoutou-T0	196	196	164	170	176	180	133	151	158	158	222	244	187	187	261	269	181	201
2018	12	32	T0	Dokoutou	Dokoutou	Dokoutou	MBA5	1	M	16.0662	8.08386	16.0677	8.0838	617480	893723	617480	893723	Ind292	Dokoutou-T0	Dokoutou-Cohort32-T0	Dokoutou-Cohort32-T0	MBA5-Dokoutou-T0	196	200	150	168	158	176	133	139	158	158	222	222	181	187	265	283	179	181
2018	12	32	T0	Timbéri	Timbéri	TimberiGO21	GO21	1	M	16.5482	8.15712	16.5482	8.15712	670567	901995	670567	901995	Ind293	Timbéri-T0	TimberiGO21-Cohort32-T0	Timbéri-Cohort32-T0	GO21-Timbéri-T0	196	200	146	150	180	180	133	145	158	158	222	222	183	189	259	261	193	203
2018	12	32	T0	Timbéri	Timbéri	TimberiGO19-22	GO19	1	F	16.5345	8.15886	16.534	8.15886	669055	902181	668978	902181	Ind294	Timbéri-T0	TimberiGO19-22-Cohort32-T0	Timbéri-Cohort32-T0	GO19-Timbéri-T0	196	196	144	150	158	180	149	149	156	158	222	224	183	189	259	261	181	189
2018	12	32	T0	Timbéri	Timbéri	TimberiGO19-22	GO19	2	F	16.5345	8.15886	16.534	8.15886	669055	902181	668978	902181	Ind295	Timbéri-T0	TimberiGO19-22-Cohort32-T0	Timbéri-Cohort32-T0	GO19-Timbéri-T0	200	202	144	144	178	178	145	145	158	158	236	242	177	187	265	267	169	175
2018	12	32	T0	Timbéri	Timbéri	TimberiGO19-22	GO22	1	F	16.5331	8.15887	16.534	8.15886	668902	902182	668978	902181	Ind296	Timbéri-T0	TimberiGO19-22-Cohort32-T0	Timbéri-Cohort32-T0	GO22-Timbéri-T0	200	200	146	150	158	178	149	149	156	158	222	224	189	191	265	265	199	199
2018	12	32	T0	Timbéri	Timbéri	TimberiGO14-16	GO14	1	F	16.5164	8.15427	16.5161	16.5161	667062	901666	667013	901633	Ind297	Timbéri-T0	TimberiGO14-16-Cohort32-T0	Timbéri-Cohort32-T0	GO14-Timbéri-T0	200	202	146	162	158	182	149	149	158	164	224	232	183	187	259	265	169	203
2018	12	32	T0	Timbéri	Timbéri	TimberiGO14-16	GO14	2	M	16.5164	8.15427	16.5161	16.5161	667062	901666	667013	901633	Ind298	Timbéri-T0	TimberiGO14-16-Cohort32-T0	Timbéri-Cohort32-T0	GO14-Timbéri-T0	200	200	146	166	176	178	145	149	158	158	222	222	187	189	259	285	169	199
2018	12	32	T0	Timbéri	Timbéri	TimberiGO14-16	GO14	3	F	16.5164	8.15427	16.5161	16.5161	667062	901666	667013	901633	Ind299	Timbéri-T0	TimberiGO14-16-Cohort32-T0	Timbéri-Cohort32-T0	GO14-Timbéri-T0	196	200	144	144	176	176	133	149	158	160	224	232	191	191	259	259	203	203
2018	12	32	T0	Timbéri	Timbéri	TimberiGO14-16	GO14	4	F	16.5164	8.15427	16.5161	16.5161	667062	901666	667013	901633	Ind300	Timbéri-T0	TimberiGO14-16-Cohort32-T0	Timbéri-Cohort32-T0	GO14-Timbéri-T0	200	200	150	162	158	180	149	149	156	158	222	232	183	187	259	265	181	189
2018	12	32	T0	Timbéri	Timbéri	TimberiGO14-16	GO14	5	M	16.5164	8.15427	16.5161	16.5161	667062	901666	667013	901633	Ind301	Timbéri-T0	TimberiGO14-16-Cohort32-T0	Timbéri-Cohort32-T0	GO14-Timbéri-T0	196	200	146	150	178	178	149	149	156	158	222	242	187	187	259	259	181	203
2018	12	32	T0	Timbéri	Timbéri	TimberiGO14-16	GO14	6	M	16.5164	8.15427	16.5161	16.5161	667062	901666	667013	901633	Ind302	Timbéri-T0	TimberiGO14-16-Cohort32-T0	Timbéri-Cohort32-T0	GO14-Timbéri-T0	196	200	150	162	158	160	149	149	156	156	224	234	183	187	261	265	189	193
2018	12	32	T0	Timbéri	Timbéri	TimberiGO14-16	GO15	1	F	16.516	8.15405	16.5161	16.5161	667020	901642	667013	901633	Ind303	Timbéri-T0	TimberiGO14-16-Cohort32-T0	Timbéri-Cohort32-T0	GO15-Timbéri-T0	196	196	150	162	180	180	145	145	156	158	224	234	179	183	265	285	185	189
2018	12	32	T0	Timbéri	Timbéri	TimberiGO14-16	GO15	2	F	16.516	8.15405	16.5161	16.5161	667020	901642	667013	901633	Ind304	Timbéri-T0	TimberiGO14-16-Cohort32-T0	Timbéri-Cohort32-T0	GO15-Timbéri-T0	196	196	144	150	178	178	149	149	156	162	224	224	187	189	259	265	187	189
2018	12	32	T0	Timbéri	Timbéri	TimberiGO14-16	GO16	1	M	16.5155	8.1536	16.5161	16.5161	666958	901592	667013	901633	Ind305	Timbéri-T0	TimberiGO14-16-Cohort32-T0	Timbéri-Cohort32-T0	GO16-Timbéri-T0	196	196	146	150	178	178	149	149	158	158	222	234	181	183	261	267	185	187
2018	12	32	T0	Timbéri	Timbéri	TimberiGO14-16	GO16	2	M	16.5155	8.1536	16.5161	16.5161	666958	901592	667013	901633	Ind306	Timbéri-T0	TimberiGO14-16-Cohort32-T0	Timbéri-Cohort32-T0	GO16-Timbéri-T0	200	200	150	162	158	190	149	149	164	164	224	232	183	187	259	259	169	203
2018	12	32	T0	Timbéri	Timbéri	TimberiGO14-16	GO16	3	M	16.5155	8.1536	16.5161	16.5161	666958	901592	667013	901633	Ind307	Timbéri-T0	TimberiGO14-16-Cohort32-T0	Timbéri-Cohort32-T0	GO16-Timbéri-T0	196	200	144	150	178	182	149	149	158	158	224	234	183	187	267	267	191	193
2018	12	32	T0	Timbéri	Timbéri	TimberiGO17	GO17	1	F	16.5047	8.14922	16.5047	8.14922	665774	901103	665774	901103	Ind308	Timbéri-T0	TimberiGO17-Cohort32-T0	Timbéri-Cohort32-T0	GO17-Timbéri-T0	196	196	144	146	158	178	133	149	160	160	222	234	183	189	259	265	181	185
2018	12	32	T0	Timbéri	Timbéri	TimberiGO17	GO17	2	M	16.5047	8.14922	16.5047	8.14922	665774	901103	665774	901103	Ind309	Timbéri-T0	TimberiGO17-Cohort32-T0	Timbéri-Cohort32-T0	GO17-Timbéri-T0	196	196	146	150	180	180	145	149	160	160	222	222	189	191	261	265	181	203
2018	12	32	T0	Timbéri	Timbéri	TimberiGO17	GO17	3	F	16.5047	8.14922	16.5047	8.14922	665774	901103	665774	901103	Ind310	Timbéri-T0	TimberiGO17-Cohort32-T0	Timbéri-Cohort32-T0	GO17-Timbéri-T0	196	196	150	162	158	158	145	149	150	160	232	232	183	187	259	259	169	203
2018	12	32	T0	Timbéri	Timbéri	TimberiGO17	GO17	4	F	16.5047	8.14922	16.5047	8.14922	665774	901103	665774	901103	Ind311	Timbéri-T0	TimberiGO17-Cohort32-T0	Timbéri-Cohort32-T0	GO17-Timbéri-T0	196	202	150	150	178	180	133	149	156	158	224	236	181	191	259	271	193	193

## Sheet: AllTraps
Year	Month	Cohort	T	Focus	Site	SubSite	Trap	Long	Lat
2018	10	31	T2	Maro	Pont	Pont	P41	18.7508	8.33113
2018	4	28	T1	Maro	Ferrick	Ferrick	Fe37	18.7778	8.34066
2017	4	22	T0	Maro	Taguina	Taguina30-32	tag30	18.8455	8.34831
2017	4	22	T0	Maro	Taguina	Taguina30-32	tag31	18.8449	8.3483
2018	10	31	T2	Maro	Taguina	Taguina30-32	tag32	18.8455	8.3483
2018	5	28	T1	Maro	Sandana	Sandana	San26	18.8864	8.36542
2017	4	22	T0	Maro	Doro	Doro17-19A	Doro17	18.9356	8.44762
2018	5	28	T1	Maro	Doro	Doro17-19A	Doro18	18.9351	8.44672
2017	4	22	T0	Maro	Doro	Doro17-19A	Doro19	18.935	8.44621
2017	4	22	T0	Maro	Doro	Doro13-15A	Doro15A	18.9928	8.51506
2017	4	22	T0	Maro	Doro	Doro13-15A	Doro14A	18.9922	8.51475
2017	4	22	T0	Maro	Doro	Doro13-15A	Doro13A	18.9914	8.51589
2017	4	22	T0	Maro	Baguirgue	Baguirgue10-12A	Bag10A	19.0394	8.53794
2018	5	28	T1	Maro	Baguirgue	Baguirgue10-12A	Bag11A	19.0394	8.53573
2017	4	22	T0	Maro	Baguirgue	Baguirgue10-12A	Bag12A	19.0388	8.53506
2017	4	22	T0	Maro	Baguirgue	Baguirgue5-8	Bag5	19.0407	8.56114
2017	4	22	T0	Maro	Baguirgue	Baguirgue5-8	Bag6	19.0413	8.56091
2017	4	22	T0	Maro	Baguirgue	Baguirgue5-8	Bag8	19.0441	8.56153
2017	4	22	T0	Maro	Baguirgue	Baguirgue5-8	Bag7	19.0432	8.56225
2017	4	22	T0	Maro	Baguirgue	Baguirgue2-4	Bag4	19.046	8.57183
2017	4	22	T0	Maro	Baguirgue	Baguirgue2-4	Bag3	19.047	8.57216
2017	4	22	T0	Maro	Baguirgue	Baguirgue2-4	Bag2	19.0475	8.57318

## Sheet: Legend
Meaning of column headings
Year	Year of sampling
Month	Month of sampling
Cohort	The cohort to which tsetse flies blong to, begening with 1 for the earliest
Site	Name of the site whre tsetse were caught
Trap	Name of the trap
TrapNumb	Trap numbering
C-S-T	Names of subsamples following Cohort-Site-Trap combinations
C-S	Name of subsamples following Cohort-Site combinations (traps ignored)
Sex	Gender of tsetse flies
Ind	Individual numbering
Lat	Latitude in decimal degrees
Long	Longitude in decimal degrees
GFF3	Size of the first allele at locus GFF3
GFF3	Size of the second allele at locus GFF3
GFF4	Size of the first allele at locus GFF4
GFF4	Size of the second allele at locus GFF4
etc (9 loci)
0	missing genotpe
-999	unreadable genotype
Spreadsheet name	Content
Data	all data
AllTraps	GPS coordinates of traps that collected at least one fly
